# Supplementary material for: Snf2 Family Gene Distribution in Higher Plant Genomes Reveals DRD1 Expansion and Diversification in the Tomato Genome
Source: PLoS One. 2013 Nov 28;8(11):e81147. doi: 10.1371/journal.pone.0081147 (PMC3842944; doi:10.1371/journal.pone.0081147)
Supplement: Dataset S1 — Text file with custom predicted gene models of Solanum tuberosum. (ZIP) [file pone.0081147.s009.zip › supplementary_data_set_S1.txt]

##gff-version 3
PGSC0003DMB000000045	custom	gene	239164	306124	.	+	.	ID=G52495
PGSC0003DMB000000045	custom	exon	239164	239310	.	+	.	ID=G52495.e1;Parent=G52495
PGSC0003DMB000000045	custom	exon	245039	245176	.	+	.	ID=G52495.e2;Parent=G52495
PGSC0003DMB000000045	custom	exon	245292	245446	.	+	.	ID=G52495.e3;Parent=G52495
PGSC0003DMB000000045	custom	exon	245660	245821	.	+	.	ID=G52495.e4;Parent=G52495
PGSC0003DMB000000045	custom	exon	255686	255930	.	+	.	ID=G52495.e5;Parent=G52495
PGSC0003DMB000000045	custom	exon	256017	256112	.	+	.	ID=G52495.e6;Parent=G52495
PGSC0003DMB000000045	custom	exon	256299	256435	.	+	.	ID=G52495.e7;Parent=G52495
PGSC0003DMB000000045	custom	exon	256536	256748	.	+	.	ID=G52495.e8;Parent=G52495
PGSC0003DMB000000045	custom	exon	256833	256940	.	+	.	ID=G52495.e9;Parent=G52495
PGSC0003DMB000000045	custom	exon	261364	261414	.	+	.	ID=G52495.e10;Parent=G52495
PGSC0003DMB000000045	custom	exon	261510	261609	.	+	.	ID=G52495.e11;Parent=G52495
PGSC0003DMB000000045	custom	exon	262581	262723	.	+	.	ID=G52495.e12;Parent=G52495
PGSC0003DMB000000045	custom	exon	262799	262896	.	+	.	ID=G52495.e13;Parent=G52495
PGSC0003DMB000000045	custom	exon	268166	268304	.	+	.	ID=G52495.e14;Parent=G52495
PGSC0003DMB000000045	custom	exon	268404	268573	.	+	.	ID=G52495.e15;Parent=G52495
PGSC0003DMB000000045	custom	exon	287986	288052	.	+	.	ID=G52495.e16;Parent=G52495
PGSC0003DMB000000045	custom	exon	288207	288329	.	+	.	ID=G52495.e17;Parent=G52495
PGSC0003DMB000000045	custom	exon	292801	292910	.	+	.	ID=G52495.e18;Parent=G52495
PGSC0003DMB000000045	custom	exon	293850	293931	.	+	.	ID=G52495.e19;Parent=G52495
PGSC0003DMB000000045	custom	exon	301295	301492	.	+	.	ID=G52495.e20;Parent=G52495
PGSC0003DMB000000045	custom	exon	301699	301855	.	+	.	ID=G52495.e21;Parent=G52495
PGSC0003DMB000000045	custom	exon	301947	302052	.	+	.	ID=G52495.e22;Parent=G52495
PGSC0003DMB000000045	custom	exon	302250	302324	.	+	.	ID=G52495.e23;Parent=G52495
PGSC0003DMB000000045	custom	exon	303145	303206	.	+	.	ID=G52495.e24;Parent=G52495
PGSC0003DMB000000045	custom	exon	303320	303396	.	+	.	ID=G52495.e25;Parent=G52495
PGSC0003DMB000000045	custom	exon	304130	304260	.	+	.	ID=G52495.e26;Parent=G52495
PGSC0003DMB000000045	custom	exon	305653	305756	.	+	.	ID=G52495.e27;Parent=G52495
PGSC0003DMB000000045	custom	exon	305853	306124	.	+	.	ID=G52495.e28;Parent=G52495
PGSC0003DMB000000020	custom	gene	48404	56101	.	-	.	ID=G48
PGSC0003DMB000000020	custom	exon	56040	56101	.	-	.	ID=G48.e1;Parent=G48
PGSC0003DMB000000020	custom	exon	55835	55909	.	-	.	ID=G48.e2;Parent=G48
PGSC0003DMB000000020	custom	exon	55541	55622	.	-	.	ID=G48.e3;Parent=G48
PGSC0003DMB000000020	custom	exon	54213	54485	.	-	.	ID=G48.e4;Parent=G48
PGSC0003DMB000000020	custom	exon	54031	54117	.	-	.	ID=G48.e5;Parent=G48
PGSC0003DMB000000020	custom	exon	53332	53678	.	-	.	ID=G48.e6;Parent=G48
PGSC0003DMB000000020	custom	exon	52996	53185	.	-	.	ID=G48.e7;Parent=G48
PGSC0003DMB000000020	custom	exon	52700	52875	.	-	.	ID=G48.e8;Parent=G48
PGSC0003DMB000000020	custom	exon	52058	52127	.	-	.	ID=G48.e9;Parent=G48
PGSC0003DMB000000020	custom	exon	51786	51975	.	-	.	ID=G48.e10;Parent=G48
PGSC0003DMB000000020	custom	exon	51249	51344	.	-	.	ID=G48.e11;Parent=G48
PGSC0003DMB000000020	custom	exon	51043	51137	.	-	.	ID=G48.e12;Parent=G48
PGSC0003DMB000000020	custom	exon	50841	50960	.	-	.	ID=G48.e13;Parent=G48
PGSC0003DMB000000020	custom	exon	49921	50040	.	-	.	ID=G48.e14;Parent=G48
PGSC0003DMB000000020	custom	exon	49122	49220	.	-	.	ID=G48.e15;Parent=G48
PGSC0003DMB000000020	custom	exon	48937	49044	.	-	.	ID=G48.e16;Parent=G48
PGSC0003DMB000000020	custom	exon	48404	48643	.	-	.	ID=G48.e17;Parent=G48
PGSC0003DMB000000085	custom	gene	1348556	1356551	.	+	.	ID=G471
PGSC0003DMB000000085	custom	exon	1348556	1348645	.	+	.	ID=G471.e1;Parent=G471
PGSC0003DMB000000085	custom	exon	1349600	1349863	.	+	.	ID=G471.e2;Parent=G471
PGSC0003DMB000000085	custom	exon	1349960	1350046	.	+	.	ID=G471.e3;Parent=G471
PGSC0003DMB000000085	custom	exon	1350449	1350795	.	+	.	ID=G471.e4;Parent=G471
PGSC0003DMB000000085	custom	exon	1350943	1351132	.	+	.	ID=G471.e5;Parent=G471
PGSC0003DMB000000085	custom	exon	1351264	1351439	.	+	.	ID=G471.e6;Parent=G471
PGSC0003DMB000000085	custom	exon	1351997	1352066	.	+	.	ID=G471.e7;Parent=G471
PGSC0003DMB000000085	custom	exon	1352142	1352331	.	+	.	ID=G471.e8;Parent=G471
PGSC0003DMB000000085	custom	exon	1352868	1352963	.	+	.	ID=G471.e9;Parent=G471
PGSC0003DMB000000085	custom	exon	1353044	1353138	.	+	.	ID=G471.e10;Parent=G471
PGSC0003DMB000000085	custom	exon	1353216	1353335	.	+	.	ID=G471.e11;Parent=G471
PGSC0003DMB000000085	custom	exon	1354094	1354213	.	+	.	ID=G471.e12;Parent=G471
PGSC0003DMB000000085	custom	exon	1355679	1355777	.	+	.	ID=G471.e13;Parent=G471
PGSC0003DMB000000085	custom	exon	1355859	1355960	.	+	.	ID=G471.e14;Parent=G471
PGSC0003DMB000000085	custom	exon	1356324	1356551	.	+	.	ID=G471.e15;Parent=G471
PGSC0003DMB000000010	custom	gene	2328953	2340151	.	+	.	ID=G44425
PGSC0003DMB000000010	custom	exon	2328953	2329110	.	+	.	ID=G44425.e1;Parent=G44425
PGSC0003DMB000000010	custom	exon	2330604	2330695	.	+	.	ID=G44425.e2;Parent=G44425
PGSC0003DMB000000010	custom	exon	2330726	2331945	.	+	.	ID=G44425.e3;Parent=G44425
PGSC0003DMB000000010	custom	exon	2332056	2333393	.	+	.	ID=G44425.e4;Parent=G44425
PGSC0003DMB000000010	custom	exon	2333718	2333830	.	+	.	ID=G44425.e5;Parent=G44425
PGSC0003DMB000000010	custom	exon	2334165	2334252	.	+	.	ID=G44425.e6;Parent=G44425
PGSC0003DMB000000010	custom	exon	2334366	2334452	.	+	.	ID=G44425.e7;Parent=G44425
PGSC0003DMB000000010	custom	exon	2334698	2334790	.	+	.	ID=G44425.e8;Parent=G44425
PGSC0003DMB000000010	custom	exon	2334865	2334948	.	+	.	ID=G44425.e9;Parent=G44425
PGSC0003DMB000000010	custom	exon	2335039	2335242	.	+	.	ID=G44425.e10;Parent=G44425
PGSC0003DMB000000010	custom	exon	2335792	2336034	.	+	.	ID=G44425.e11;Parent=G44425
PGSC0003DMB000000010	custom	exon	2336106	2337504	.	+	.	ID=G44425.e12;Parent=G44425
PGSC0003DMB000000010	custom	exon	2337535	2337665	.	+	.	ID=G44425.e13;Parent=G44425
PGSC0003DMB000000010	custom	exon	2337762	2338301	.	+	.	ID=G44425.e14;Parent=G44425
PGSC0003DMB000000010	custom	exon	2338969	2339220	.	+	.	ID=G44425.e15;Parent=G44425
PGSC0003DMB000000010	custom	exon	2339525	2340151	.	+	.	ID=G44425.e16;Parent=G44425
PGSC0003DMB000000097	custom	gene	1744636	1749824	.	+	.	ID=G25523
PGSC0003DMB000000097	custom	exon	1744636	1744966	.	+	.	ID=G25523.e1;Parent=G25523
PGSC0003DMB000000097	custom	exon	1745967	1747189	.	+	.	ID=G25523.e2;Parent=G25523
PGSC0003DMB000000097	custom	exon	1748396	1748687	.	+	.	ID=G25523.e3;Parent=G25523
PGSC0003DMB000000097	custom	exon	1749028	1749824	.	+	.	ID=G25523.e4;Parent=G25523
PGSC0003DMB000000274	custom	gene	728193	731986	.	+	.	ID=G1518
PGSC0003DMB000000274	custom	exon	728193	729587	.	+	.	ID=G1518.e1;Parent=G1518
PGSC0003DMB000000274	custom	exon	730397	731986	.	+	.	ID=G1518.e2;Parent=G1518
PGSC0003DMB000000227	custom	gene	407622	416549	.	+	.	ID=G52659
PGSC0003DMB000000227	custom	exon	407622	407816	.	+	.	ID=G52659.e1;Parent=G52659
PGSC0003DMB000000227	custom	exon	408264	408398	.	+	.	ID=G52659.e2;Parent=G52659
PGSC0003DMB000000227	custom	exon	408489	408595	.	+	.	ID=G52659.e3;Parent=G52659
PGSC0003DMB000000227	custom	exon	409361	409464	.	+	.	ID=G52659.e4;Parent=G52659
PGSC0003DMB000000227	custom	exon	410089	410186	.	+	.	ID=G52659.e5;Parent=G52659
PGSC0003DMB000000227	custom	exon	410296	410475	.	+	.	ID=G52659.e6;Parent=G52659
PGSC0003DMB000000227	custom	exon	410565	410786	.	+	.	ID=G52659.e7;Parent=G52659
PGSC0003DMB000000227	custom	exon	411141	411275	.	+	.	ID=G52659.e8;Parent=G52659
PGSC0003DMB000000227	custom	exon	411517	411799	.	+	.	ID=G52659.e9;Parent=G52659
PGSC0003DMB000000227	custom	exon	411903	411976	.	+	.	ID=G52659.e10;Parent=G52659
PGSC0003DMB000000227	custom	exon	412085	412305	.	+	.	ID=G52659.e11;Parent=G52659
PGSC0003DMB000000227	custom	exon	412390	412477	.	+	.	ID=G52659.e12;Parent=G52659
PGSC0003DMB000000227	custom	exon	412576	412669	.	+	.	ID=G52659.e13;Parent=G52659
PGSC0003DMB000000227	custom	exon	412763	412951	.	+	.	ID=G52659.e14;Parent=G52659
PGSC0003DMB000000227	custom	exon	413036	413067	.	+	.	ID=G52659.e15;Parent=G52659
PGSC0003DMB000000227	custom	exon	413163	413239	.	+	.	ID=G52659.e16;Parent=G52659
PGSC0003DMB000000227	custom	exon	413327	413416	.	+	.	ID=G52659.e17;Parent=G52659
PGSC0003DMB000000227	custom	exon	413588	413657	.	+	.	ID=G52659.e18;Parent=G52659
PGSC0003DMB000000227	custom	exon	413744	413798	.	+	.	ID=G52659.e19;Parent=G52659
PGSC0003DMB000000227	custom	exon	413914	413972	.	+	.	ID=G52659.e20;Parent=G52659
PGSC0003DMB000000227	custom	exon	414050	414215	.	+	.	ID=G52659.e21;Parent=G52659
PGSC0003DMB000000227	custom	exon	415898	416076	.	+	.	ID=G52659.e22;Parent=G52659
PGSC0003DMB000000227	custom	exon	416159	416374	.	+	.	ID=G52659.e23;Parent=G52659
PGSC0003DMB000000227	custom	exon	416448	416549	.	+	.	ID=G52659.e24;Parent=G52659
PGSC0003DMB000000156	custom	gene	568896	574320	.	+	.	ID=G44957
PGSC0003DMB000000156	custom	exon	568896	568941	.	+	.	ID=G44957.e1;Parent=G44957
PGSC0003DMB000000156	custom	exon	569780	570033	.	+	.	ID=G44957.e2;Parent=G44957
PGSC0003DMB000000156	custom	exon	570238	571707	.	+	.	ID=G44957.e3;Parent=G44957
PGSC0003DMB000000156	custom	exon	571919	572074	.	+	.	ID=G44957.e4;Parent=G44957
PGSC0003DMB000000156	custom	exon	572389	574320	.	+	.	ID=G44957.e5;Parent=G44957
PGSC0003DMB000000035	custom	gene	783911	796064	.	-	.	ID=G39972
PGSC0003DMB000000035	custom	exon	795870	796064	.	-	.	ID=G39972.e1;Parent=G39972
PGSC0003DMB000000035	custom	exon	795102	795227	.	-	.	ID=G39972.e2;Parent=G39972
PGSC0003DMB000000035	custom	exon	794895	795001	.	-	.	ID=G39972.e3;Parent=G39972
PGSC0003DMB000000035	custom	exon	794185	794291	.	-	.	ID=G39972.e4;Parent=G39972
PGSC0003DMB000000035	custom	exon	790914	791011	.	-	.	ID=G39972.e5;Parent=G39972
PGSC0003DMB000000035	custom	exon	790639	790818	.	-	.	ID=G39972.e6;Parent=G39972
PGSC0003DMB000000035	custom	exon	790336	790557	.	-	.	ID=G39972.e7;Parent=G39972
PGSC0003DMB000000035	custom	exon	789754	789888	.	-	.	ID=G39972.e8;Parent=G39972
PGSC0003DMB000000035	custom	exon	789277	789559	.	-	.	ID=G39972.e9;Parent=G39972
PGSC0003DMB000000035	custom	exon	789102	789175	.	-	.	ID=G39972.e10;Parent=G39972
PGSC0003DMB000000035	custom	exon	788777	788997	.	-	.	ID=G39972.e11;Parent=G39972
PGSC0003DMB000000035	custom	exon	788604	788691	.	-	.	ID=G39972.e12;Parent=G39972
PGSC0003DMB000000035	custom	exon	788379	788472	.	-	.	ID=G39972.e13;Parent=G39972
PGSC0003DMB000000035	custom	exon	788101	788289	.	-	.	ID=G39972.e14;Parent=G39972
PGSC0003DMB000000035	custom	exon	787943	787974	.	-	.	ID=G39972.e15;Parent=G39972
PGSC0003DMB000000035	custom	exon	787767	787843	.	-	.	ID=G39972.e16;Parent=G39972
PGSC0003DMB000000035	custom	exon	787590	787679	.	-	.	ID=G39972.e17;Parent=G39972
PGSC0003DMB000000035	custom	exon	787370	787439	.	-	.	ID=G39972.e18;Parent=G39972
PGSC0003DMB000000035	custom	exon	787220	787274	.	-	.	ID=G39972.e19;Parent=G39972
PGSC0003DMB000000035	custom	exon	787039	787097	.	-	.	ID=G39972.e20;Parent=G39972
PGSC0003DMB000000035	custom	exon	786557	786722	.	-	.	ID=G39972.e21;Parent=G39972
PGSC0003DMB000000035	custom	exon	784508	784686	.	-	.	ID=G39972.e22;Parent=G39972
PGSC0003DMB000000035	custom	exon	784208	784423	.	-	.	ID=G39972.e23;Parent=G39972
PGSC0003DMB000000035	custom	exon	784032	784133	.	-	.	ID=G39972.e24;Parent=G39972
PGSC0003DMB000000035	custom	exon	783911	783937	.	-	.	ID=G39972.e25;Parent=G39972
PGSC0003DMB000000191	custom	gene	870410	904796	.	-	.	ID=G25476
PGSC0003DMB000000191	custom	exon	904751	904796	.	-	.	ID=G25476.e1;Parent=G25476
PGSC0003DMB000000191	custom	exon	904401	904495	.	-	.	ID=G25476.e2;Parent=G25476
PGSC0003DMB000000191	custom	exon	897062	897276	.	-	.	ID=G25476.e3;Parent=G25476
PGSC0003DMB000000191	custom	exon	896794	896848	.	-	.	ID=G25476.e4;Parent=G25476
PGSC0003DMB000000191	custom	exon	896323	896404	.	-	.	ID=G25476.e5;Parent=G25476
PGSC0003DMB000000191	custom	exon	893012	893373	.	-	.	ID=G25476.e6;Parent=G25476
PGSC0003DMB000000191	custom	exon	891190	891298	.	-	.	ID=G25476.e7;Parent=G25476
PGSC0003DMB000000191	custom	exon	890504	891110	.	-	.	ID=G25476.e8;Parent=G25476
PGSC0003DMB000000191	custom	exon	889624	889756	.	-	.	ID=G25476.e9;Parent=G25476
PGSC0003DMB000000191	custom	exon	887469	887537	.	-	.	ID=G25476.e10;Parent=G25476
PGSC0003DMB000000191	custom	exon	886449	886660	.	-	.	ID=G25476.e11;Parent=G25476
PGSC0003DMB000000191	custom	exon	884576	884801	.	-	.	ID=G25476.e12;Parent=G25476
PGSC0003DMB000000191	custom	exon	884211	884381	.	-	.	ID=G25476.e13;Parent=G25476
PGSC0003DMB000000191	custom	exon	881998	882423	.	-	.	ID=G25476.e14;Parent=G25476
PGSC0003DMB000000191	custom	exon	881453	881896	.	-	.	ID=G25476.e15;Parent=G25476
PGSC0003DMB000000191	custom	exon	881206	881325	.	-	.	ID=G25476.e16;Parent=G25476
PGSC0003DMB000000191	custom	exon	880646	881128	.	-	.	ID=G25476.e17;Parent=G25476
PGSC0003DMB000000191	custom	exon	878357	878895	.	-	.	ID=G25476.e18;Parent=G25476
PGSC0003DMB000000191	custom	exon	876592	877084	.	-	.	ID=G25476.e19;Parent=G25476
PGSC0003DMB000000191	custom	exon	876438	876506	.	-	.	ID=G25476.e20;Parent=G25476
PGSC0003DMB000000191	custom	exon	875555	875659	.	-	.	ID=G25476.e21;Parent=G25476
PGSC0003DMB000000191	custom	exon	875246	875470	.	-	.	ID=G25476.e22;Parent=G25476
PGSC0003DMB000000191	custom	exon	874914	875174	.	-	.	ID=G25476.e23;Parent=G25476
PGSC0003DMB000000191	custom	exon	874784	874833	.	-	.	ID=G25476.e24;Parent=G25476
PGSC0003DMB000000191	custom	exon	872045	872154	.	-	.	ID=G25476.e25;Parent=G25476
PGSC0003DMB000000191	custom	exon	871890	871972	.	-	.	ID=G25476.e26;Parent=G25476
PGSC0003DMB000000191	custom	exon	870678	870887	.	-	.	ID=G25476.e27;Parent=G25476
PGSC0003DMB000000191	custom	exon	870410	870577	.	-	.	ID=G25476.e28;Parent=G25476
PGSC0003DMB000000377	custom	gene	463965	471069	.	-	.	ID=G27500
PGSC0003DMB000000377	custom	exon	470991	471069	.	-	.	ID=G27500.e1;Parent=G27500
PGSC0003DMB000000377	custom	exon	469096	469673	.	-	.	ID=G27500.e2;Parent=G27500
PGSC0003DMB000000377	custom	exon	467103	467294	.	-	.	ID=G27500.e3;Parent=G27500
PGSC0003DMB000000377	custom	exon	466276	466434	.	-	.	ID=G27500.e4;Parent=G27500
PGSC0003DMB000000377	custom	exon	463965	465731	.	-	.	ID=G27500.e5;Parent=G27500
PGSC0003DMB000000181	custom	gene	71266	75375	.	-	.	ID=G17709
PGSC0003DMB000000181	custom	exon	74700	75375	.	-	.	ID=G17709.e1;Parent=G17709
PGSC0003DMB000000181	custom	exon	73971	74153	.	-	.	ID=G17709.e2;Parent=G17709
PGSC0003DMB000000181	custom	exon	72931	73394	.	-	.	ID=G17709.e3;Parent=G17709
PGSC0003DMB000000181	custom	exon	71266	72825	.	-	.	ID=G17709.e4;Parent=G17709
PGSC0003DMB000000168	custom	gene	561767	589922	.	-	.	ID=G18327
PGSC0003DMB000000168	custom	exon	589818	589922	.	-	.	ID=G18327.e1;Parent=G18327
PGSC0003DMB000000168	custom	exon	589676	589737	.	-	.	ID=G18327.e2;Parent=G18327
PGSC0003DMB000000168	custom	exon	589212	589327	.	-	.	ID=G18327.e3;Parent=G18327
PGSC0003DMB000000168	custom	exon	588977	589099	.	-	.	ID=G18327.e4;Parent=G18327
PGSC0003DMB000000168	custom	exon	586014	586315	.	-	.	ID=G18327.e5;Parent=G18327
PGSC0003DMB000000168	custom	exon	584263	584429	.	-	.	ID=G18327.e6;Parent=G18327
PGSC0003DMB000000168	custom	exon	584102	584166	.	-	.	ID=G18327.e7;Parent=G18327
PGSC0003DMB000000168	custom	exon	583295	584011	.	-	.	ID=G18327.e8;Parent=G18327
PGSC0003DMB000000168	custom	exon	582787	582974	.	-	.	ID=G18327.e9;Parent=G18327
PGSC0003DMB000000168	custom	exon	580906	581003	.	-	.	ID=G18327.e10;Parent=G18327
PGSC0003DMB000000168	custom	exon	577276	577461	.	-	.	ID=G18327.e11;Parent=G18327
PGSC0003DMB000000168	custom	exon	576973	577153	.	-	.	ID=G18327.e12;Parent=G18327
PGSC0003DMB000000168	custom	exon	576700	576894	.	-	.	ID=G18327.e13;Parent=G18327
PGSC0003DMB000000168	custom	exon	576540	576583	.	-	.	ID=G18327.e14;Parent=G18327
PGSC0003DMB000000168	custom	exon	576259	576315	.	-	.	ID=G18327.e15;Parent=G18327
PGSC0003DMB000000168	custom	exon	576026	576122	.	-	.	ID=G18327.e16;Parent=G18327
PGSC0003DMB000000168	custom	exon	575707	575879	.	-	.	ID=G18327.e17;Parent=G18327
PGSC0003DMB000000168	custom	exon	575389	575602	.	-	.	ID=G18327.e18;Parent=G18327
PGSC0003DMB000000168	custom	exon	575134	575256	.	-	.	ID=G18327.e19;Parent=G18327
PGSC0003DMB000000168	custom	exon	574943	575032	.	-	.	ID=G18327.e20;Parent=G18327
PGSC0003DMB000000168	custom	exon	572953	573069	.	-	.	ID=G18327.e21;Parent=G18327
PGSC0003DMB000000168	custom	exon	572483	572563	.	-	.	ID=G18327.e22;Parent=G18327
PGSC0003DMB000000168	custom	exon	572179	572286	.	-	.	ID=G18327.e23;Parent=G18327
PGSC0003DMB000000168	custom	exon	571663	571832	.	-	.	ID=G18327.e24;Parent=G18327
PGSC0003DMB000000168	custom	exon	568968	569046	.	-	.	ID=G18327.e25;Parent=G18327
PGSC0003DMB000000168	custom	exon	568805	568879	.	-	.	ID=G18327.e26;Parent=G18327
PGSC0003DMB000000168	custom	exon	567069	567166	.	-	.	ID=G18327.e27;Parent=G18327
PGSC0003DMB000000168	custom	exon	566869	566976	.	-	.	ID=G18327.e28;Parent=G18327
PGSC0003DMB000000168	custom	exon	566239	566296	.	-	.	ID=G18327.e29;Parent=G18327
PGSC0003DMB000000168	custom	exon	565882	566106	.	-	.	ID=G18327.e30;Parent=G18327
PGSC0003DMB000000168	custom	exon	563686	565767	.	-	.	ID=G18327.e31;Parent=G18327
PGSC0003DMB000000168	custom	exon	563365	563602	.	-	.	ID=G18327.e32;Parent=G18327
PGSC0003DMB000000168	custom	exon	561767	562764	.	-	.	ID=G18327.e33;Parent=G18327
PGSC0003DMB000000760	custom	gene	17379	26177	.	+	.	ID=G58598
PGSC0003DMB000000760	custom	exon	17379	17561	.	+	.	ID=G58598.e1;Parent=G58598
PGSC0003DMB000000760	custom	exon	17598	17756	.	+	.	ID=G58598.e2;Parent=G58598
PGSC0003DMB000000760	custom	exon	20222	20328	.	+	.	ID=G58598.e3;Parent=G58598
PGSC0003DMB000000760	custom	exon	20511	21435	.	+	.	ID=G58598.e4;Parent=G58598
PGSC0003DMB000000760	custom	exon	22467	22714	.	+	.	ID=G58598.e5;Parent=G58598
PGSC0003DMB000000760	custom	exon	23960	24086	.	+	.	ID=G58598.e6;Parent=G58598
PGSC0003DMB000000760	custom	exon	24299	24574	.	+	.	ID=G58598.e7;Parent=G58598
PGSC0003DMB000000760	custom	exon	24677	24827	.	+	.	ID=G58598.e8;Parent=G58598
PGSC0003DMB000000760	custom	exon	25843	26177	.	+	.	ID=G58598.e9;Parent=G58598
PGSC0003DMB000000180	custom	gene	363507	397500	.	+	.	ID=G41342
PGSC0003DMB000000180	custom	exon	363507	363613	.	+	.	ID=G41342.e1;Parent=G41342
PGSC0003DMB000000180	custom	exon	363685	363746	.	+	.	ID=G41342.e2;Parent=G41342
PGSC0003DMB000000180	custom	exon	363942	364110	.	+	.	ID=G41342.e3;Parent=G41342
PGSC0003DMB000000180	custom	exon	365322	365775	.	+	.	ID=G41342.e4;Parent=G41342
PGSC0003DMB000000180	custom	exon	365875	365940	.	+	.	ID=G41342.e5;Parent=G41342
PGSC0003DMB000000180	custom	exon	366313	366417	.	+	.	ID=G41342.e6;Parent=G41342
PGSC0003DMB000000180	custom	exon	366503	366805	.	+	.	ID=G41342.e7;Parent=G41342
PGSC0003DMB000000180	custom	exon	369730	369846	.	+	.	ID=G41342.e8;Parent=G41342
PGSC0003DMB000000180	custom	exon	369970	370029	.	+	.	ID=G41342.e9;Parent=G41342
PGSC0003DMB000000180	custom	exon	370116	370187	.	+	.	ID=G41342.e10;Parent=G41342
PGSC0003DMB000000180	custom	exon	370267	370383	.	+	.	ID=G41342.e11;Parent=G41342
PGSC0003DMB000000180	custom	exon	370513	370674	.	+	.	ID=G41342.e12;Parent=G41342
PGSC0003DMB000000180	custom	exon	371188	371253	.	+	.	ID=G41342.e13;Parent=G41342
PGSC0003DMB000000180	custom	exon	371400	371552	.	+	.	ID=G41342.e14;Parent=G41342
PGSC0003DMB000000180	custom	exon	371632	371715	.	+	.	ID=G41342.e15;Parent=G41342
PGSC0003DMB000000180	custom	exon	373421	373495	.	+	.	ID=G41342.e16;Parent=G41342
PGSC0003DMB000000180	custom	exon	373588	373719	.	+	.	ID=G41342.e17;Parent=G41342
PGSC0003DMB000000180	custom	exon	373806	373871	.	+	.	ID=G41342.e18;Parent=G41342
PGSC0003DMB000000180	custom	exon	375102	375167	.	+	.	ID=G41342.e19;Parent=G41342
PGSC0003DMB000000180	custom	exon	375269	375391	.	+	.	ID=G41342.e20;Parent=G41342
PGSC0003DMB000000180	custom	exon	375890	376039	.	+	.	ID=G41342.e21;Parent=G41342
PGSC0003DMB000000180	custom	exon	376907	377119	.	+	.	ID=G41342.e22;Parent=G41342
PGSC0003DMB000000180	custom	exon	378285	378440	.	+	.	ID=G41342.e23;Parent=G41342
PGSC0003DMB000000180	custom	exon	378523	378747	.	+	.	ID=G41342.e24;Parent=G41342
PGSC0003DMB000000180	custom	exon	378827	378928	.	+	.	ID=G41342.e25;Parent=G41342
PGSC0003DMB000000180	custom	exon	379007	379087	.	+	.	ID=G41342.e26;Parent=G41342
PGSC0003DMB000000180	custom	exon	379451	379531	.	+	.	ID=G41342.e27;Parent=G41342
PGSC0003DMB000000180	custom	exon	382165	382368	.	+	.	ID=G41342.e28;Parent=G41342
PGSC0003DMB000000180	custom	exon	382479	382595	.	+	.	ID=G41342.e29;Parent=G41342
PGSC0003DMB000000180	custom	exon	382690	382812	.	+	.	ID=G41342.e30;Parent=G41342
PGSC0003DMB000000180	custom	exon	383659	383748	.	+	.	ID=G41342.e31;Parent=G41342
PGSC0003DMB000000180	custom	exon	383830	383955	.	+	.	ID=G41342.e32;Parent=G41342
PGSC0003DMB000000180	custom	exon	384089	384151	.	+	.	ID=G41342.e33;Parent=G41342
PGSC0003DMB000000180	custom	exon	384265	384353	.	+	.	ID=G41342.e34;Parent=G41342
PGSC0003DMB000000180	custom	exon	384506	384596	.	+	.	ID=G41342.e35;Parent=G41342
PGSC0003DMB000000180	custom	exon	384715	384864	.	+	.	ID=G41342.e36;Parent=G41342
PGSC0003DMB000000180	custom	exon	384956	385147	.	+	.	ID=G41342.e37;Parent=G41342
PGSC0003DMB000000180	custom	exon	385243	385308	.	+	.	ID=G41342.e38;Parent=G41342
PGSC0003DMB000000180	custom	exon	385952	386107	.	+	.	ID=G41342.e39;Parent=G41342
PGSC0003DMB000000180	custom	exon	389736	389879	.	+	.	ID=G41342.e40;Parent=G41342
PGSC0003DMB000000180	custom	exon	391515	391582	.	+	.	ID=G41342.e41;Parent=G41342
PGSC0003DMB000000180	custom	exon	391661	391826	.	+	.	ID=G41342.e42;Parent=G41342
PGSC0003DMB000000180	custom	exon	391930	391992	.	+	.	ID=G41342.e43;Parent=G41342
PGSC0003DMB000000180	custom	exon	392314	392409	.	+	.	ID=G41342.e44;Parent=G41342
PGSC0003DMB000000180	custom	exon	393009	393176	.	+	.	ID=G41342.e45;Parent=G41342
PGSC0003DMB000000180	custom	exon	395637	395807	.	+	.	ID=G41342.e46;Parent=G41342
PGSC0003DMB000000180	custom	exon	396676	396825	.	+	.	ID=G41342.e47;Parent=G41342
PGSC0003DMB000000180	custom	exon	396891	397022	.	+	.	ID=G41342.e48;Parent=G41342
PGSC0003DMB000000180	custom	exon	397432	397500	.	+	.	ID=G41342.e49;Parent=G41342
PGSC0003DMB000000183	custom	gene	456474	487408	.	+	.	ID=G68958
PGSC0003DMB000000183	custom	exon	456474	456998	.	+	.	ID=G68958.e1;Parent=G68958
PGSC0003DMB000000183	custom	exon	457097	457214	.	+	.	ID=G68958.e2;Parent=G68958
PGSC0003DMB000000183	custom	exon	467713	467753	.	+	.	ID=G68958.e3;Parent=G68958
PGSC0003DMB000000183	custom	exon	467856	468106	.	+	.	ID=G68958.e4;Parent=G68958
PGSC0003DMB000000183	custom	exon	470512	470692	.	+	.	ID=G68958.e5;Parent=G68958
PGSC0003DMB000000183	custom	exon	471567	471752	.	+	.	ID=G68958.e6;Parent=G68958
PGSC0003DMB000000183	custom	exon	471916	472086	.	+	.	ID=G68958.e7;Parent=G68958
PGSC0003DMB000000183	custom	exon	472167	472325	.	+	.	ID=G68958.e8;Parent=G68958
PGSC0003DMB000000183	custom	exon	472679	472753	.	+	.	ID=G68958.e9;Parent=G68958
PGSC0003DMB000000183	custom	exon	472840	472976	.	+	.	ID=G68958.e10;Parent=G68958
PGSC0003DMB000000183	custom	exon	486023	486241	.	+	.	ID=G68958.e11;Parent=G68958
PGSC0003DMB000000183	custom	exon	487255	487408	.	+	.	ID=G68958.e12;Parent=G68958
PGSC0003DMB000000214	custom	gene	533370	541357	.	-	.	ID=G21836
PGSC0003DMB000000214	custom	exon	540437	541357	.	-	.	ID=G21836.e1;Parent=G21836
PGSC0003DMB000000214	custom	exon	538738	538871	.	-	.	ID=G21836.e2;Parent=G21836
PGSC0003DMB000000214	custom	exon	538473	538608	.	-	.	ID=G21836.e3;Parent=G21836
PGSC0003DMB000000214	custom	exon	538325	538378	.	-	.	ID=G21836.e4;Parent=G21836
PGSC0003DMB000000214	custom	exon	537622	537771	.	-	.	ID=G21836.e5;Parent=G21836
PGSC0003DMB000000214	custom	exon	537365	537516	.	-	.	ID=G21836.e6;Parent=G21836
PGSC0003DMB000000214	custom	exon	537154	537232	.	-	.	ID=G21836.e7;Parent=G21836
PGSC0003DMB000000214	custom	exon	536774	536998	.	-	.	ID=G21836.e8;Parent=G21836
PGSC0003DMB000000214	custom	exon	536474	536617	.	-	.	ID=G21836.e9;Parent=G21836
PGSC0003DMB000000214	custom	exon	536237	536389	.	-	.	ID=G21836.e10;Parent=G21836
PGSC0003DMB000000214	custom	exon	536009	536076	.	-	.	ID=G21836.e11;Parent=G21836
PGSC0003DMB000000214	custom	exon	535727	535849	.	-	.	ID=G21836.e12;Parent=G21836
PGSC0003DMB000000214	custom	exon	535522	535621	.	-	.	ID=G21836.e13;Parent=G21836
PGSC0003DMB000000214	custom	exon	535276	535388	.	-	.	ID=G21836.e14;Parent=G21836
PGSC0003DMB000000214	custom	exon	534482	535046	.	-	.	ID=G21836.e15;Parent=G21836
PGSC0003DMB000000214	custom	exon	534110	534181	.	-	.	ID=G21836.e16;Parent=G21836
PGSC0003DMB000000214	custom	exon	533921	534019	.	-	.	ID=G21836.e17;Parent=G21836
PGSC0003DMB000000214	custom	exon	533370	533489	.	-	.	ID=G21836.e18;Parent=G21836
PGSC0003DMB000000048	custom	gene	1828148	1834962	.	-	.	ID=G21937
PGSC0003DMB000000048	custom	exon	1834834	1834962	.	-	.	ID=G21937.e1;Parent=G21937
PGSC0003DMB000000048	custom	exon	1833751	1833838	.	-	.	ID=G21937.e2;Parent=G21937
PGSC0003DMB000000048	custom	exon	1832779	1833116	.	-	.	ID=G21937.e3;Parent=G21937
PGSC0003DMB000000048	custom	exon	1831764	1831839	.	-	.	ID=G21937.e4;Parent=G21937
PGSC0003DMB000000048	custom	exon	1831482	1831675	.	-	.	ID=G21937.e5;Parent=G21937
PGSC0003DMB000000048	custom	exon	1830218	1830381	.	-	.	ID=G21937.e6;Parent=G21937
PGSC0003DMB000000048	custom	exon	1829896	1829968	.	-	.	ID=G21937.e7;Parent=G21937
PGSC0003DMB000000048	custom	exon	1829395	1829508	.	-	.	ID=G21937.e8;Parent=G21937
PGSC0003DMB000000048	custom	exon	1828312	1828404	.	-	.	ID=G21937.e9;Parent=G21937
PGSC0003DMB000000048	custom	exon	1828148	1828210	.	-	.	ID=G21937.e10;Parent=G21937
PGSC0003DMB000000236	custom	gene	204644	211080	.	-	.	ID=G22215
PGSC0003DMB000000236	custom	exon	211041	211080	.	-	.	ID=G22215.e1;Parent=G22215
PGSC0003DMB000000236	custom	exon	209095	209843	.	-	.	ID=G22215.e2;Parent=G22215
PGSC0003DMB000000236	custom	exon	208703	208825	.	-	.	ID=G22215.e3;Parent=G22215
PGSC0003DMB000000236	custom	exon	208541	208614	.	-	.	ID=G22215.e4;Parent=G22215
PGSC0003DMB000000236	custom	exon	208250	208310	.	-	.	ID=G22215.e5;Parent=G22215
PGSC0003DMB000000236	custom	exon	208003	208149	.	-	.	ID=G22215.e6;Parent=G22215
PGSC0003DMB000000236	custom	exon	207834	207922	.	-	.	ID=G22215.e7;Parent=G22215
PGSC0003DMB000000236	custom	exon	207618	207687	.	-	.	ID=G22215.e8;Parent=G22215
PGSC0003DMB000000236	custom	exon	206425	206550	.	-	.	ID=G22215.e9;Parent=G22215
PGSC0003DMB000000236	custom	exon	205755	205973	.	-	.	ID=G22215.e10;Parent=G22215
PGSC0003DMB000000236	custom	exon	205561	205662	.	-	.	ID=G22215.e11;Parent=G22215
PGSC0003DMB000000236	custom	exon	205316	205468	.	-	.	ID=G22215.e12;Parent=G22215
PGSC0003DMB000000236	custom	exon	204986	205074	.	-	.	ID=G22215.e13;Parent=G22215
PGSC0003DMB000000236	custom	exon	204836	204916	.	-	.	ID=G22215.e14;Parent=G22215
PGSC0003DMB000000236	custom	exon	204644	204713	.	-	.	ID=G22215.e15;Parent=G22215
PGSC0003DMB000000236	custom	gene	330510	353723	.	-	.	ID=G22217
PGSC0003DMB000000236	custom	exon	353052	353723	.	-	.	ID=G22217.e1;Parent=G22217
PGSC0003DMB000000236	custom	exon	352696	352818	.	-	.	ID=G22217.e2;Parent=G22217
PGSC0003DMB000000236	custom	exon	352528	352601	.	-	.	ID=G22217.e3;Parent=G22217
PGSC0003DMB000000236	custom	exon	352244	352297	.	-	.	ID=G22217.e4;Parent=G22217
PGSC0003DMB000000236	custom	exon	352025	352163	.	-	.	ID=G22217.e5;Parent=G22217
PGSC0003DMB000000236	custom	exon	351854	351939	.	-	.	ID=G22217.e6;Parent=G22217
PGSC0003DMB000000236	custom	exon	351366	351435	.	-	.	ID=G22217.e7;Parent=G22217
PGSC0003DMB000000236	custom	exon	350731	350900	.	-	.	ID=G22217.e8;Parent=G22217
PGSC0003DMB000000236	custom	exon	350150	350324	.	-	.	ID=G22217.e9;Parent=G22217
PGSC0003DMB000000236	custom	exon	349854	349958	.	-	.	ID=G22217.e10;Parent=G22217
PGSC0003DMB000000236	custom	exon	349609	349761	.	-	.	ID=G22217.e11;Parent=G22217
PGSC0003DMB000000236	custom	exon	333518	333606	.	-	.	ID=G22217.e12;Parent=G22217
PGSC0003DMB000000236	custom	exon	333367	333447	.	-	.	ID=G22217.e13;Parent=G22217
PGSC0003DMB000000236	custom	exon	333217	333243	.	-	.	ID=G22217.e14;Parent=G22217
PGSC0003DMB000000236	custom	exon	330510	330552	.	-	.	ID=G22217.e15;Parent=G22217
PGSC0003DMB000000066	custom	gene	270392	298513	.	-	.	ID=G23218
PGSC0003DMB000000066	custom	exon	298396	298513	.	-	.	ID=G23218.e1;Parent=G23218
PGSC0003DMB000000066	custom	exon	298140	298313	.	-	.	ID=G23218.e2;Parent=G23218
PGSC0003DMB000000066	custom	exon	297728	298053	.	-	.	ID=G23218.e3;Parent=G23218
PGSC0003DMB000000066	custom	exon	293067	293138	.	-	.	ID=G23218.e4;Parent=G23218
PGSC0003DMB000000066	custom	exon	292912	292989	.	-	.	ID=G23218.e5;Parent=G23218
PGSC0003DMB000000066	custom	exon	291920	292823	.	-	.	ID=G23218.e6;Parent=G23218
PGSC0003DMB000000066	custom	exon	291312	291442	.	-	.	ID=G23218.e7;Parent=G23218
PGSC0003DMB000000066	custom	exon	288814	289035	.	-	.	ID=G23218.e8;Parent=G23218
PGSC0003DMB000000066	custom	exon	278919	279458	.	-	.	ID=G23218.e9;Parent=G23218
PGSC0003DMB000000066	custom	exon	270789	270998	.	-	.	ID=G23218.e10;Parent=G23218
PGSC0003DMB000000066	custom	exon	270392	270493	.	-	.	ID=G23218.e11;Parent=G23218
PGSC0003DMB000000123	custom	gene	1434986	1447536	.	-	.	ID=G24048
PGSC0003DMB000000123	custom	exon	1447277	1447536	.	-	.	ID=G24048.e1;Parent=G24048
PGSC0003DMB000000123	custom	exon	1446433	1446813	.	-	.	ID=G24048.e2;Parent=G24048
PGSC0003DMB000000123	custom	exon	1445823	1445909	.	-	.	ID=G24048.e3;Parent=G24048
PGSC0003DMB000000123	custom	exon	1445480	1445720	.	-	.	ID=G24048.e4;Parent=G24048
PGSC0003DMB000000123	custom	exon	1445286	1445411	.	-	.	ID=G24048.e5;Parent=G24048
PGSC0003DMB000000123	custom	exon	1445136	1445192	.	-	.	ID=G24048.e6;Parent=G24048
PGSC0003DMB000000123	custom	exon	1444959	1445045	.	-	.	ID=G24048.e7;Parent=G24048
PGSC0003DMB000000123	custom	exon	1444633	1444728	.	-	.	ID=G24048.e8;Parent=G24048
PGSC0003DMB000000123	custom	exon	1444143	1444193	.	-	.	ID=G24048.e9;Parent=G24048
PGSC0003DMB000000123	custom	exon	1443331	1443405	.	-	.	ID=G24048.e10;Parent=G24048
PGSC0003DMB000000123	custom	exon	1443133	1443219	.	-	.	ID=G24048.e11;Parent=G24048
PGSC0003DMB000000123	custom	exon	1441895	1441986	.	-	.	ID=G24048.e12;Parent=G24048
PGSC0003DMB000000123	custom	exon	1441672	1441804	.	-	.	ID=G24048.e13;Parent=G24048
PGSC0003DMB000000123	custom	exon	1440520	1440639	.	-	.	ID=G24048.e14;Parent=G24048
PGSC0003DMB000000123	custom	exon	1440329	1440442	.	-	.	ID=G24048.e15;Parent=G24048
PGSC0003DMB000000123	custom	exon	1440156	1440239	.	-	.	ID=G24048.e16;Parent=G24048
PGSC0003DMB000000123	custom	exon	1440000	1440074	.	-	.	ID=G24048.e17;Parent=G24048
PGSC0003DMB000000123	custom	exon	1439875	1439930	.	-	.	ID=G24048.e18;Parent=G24048
PGSC0003DMB000000123	custom	exon	1435975	1436149	.	-	.	ID=G24048.e19;Parent=G24048
PGSC0003DMB000000123	custom	exon	1435803	1435901	.	-	.	ID=G24048.e20;Parent=G24048
PGSC0003DMB000000123	custom	exon	1434986	1435420	.	-	.	ID=G24048.e21;Parent=G24048
PGSC0003DMB000000101	custom	gene	1172959	1182301	.	+	.	ID=G24280
PGSC0003DMB000000101	custom	exon	1172959	1173269	.	+	.	ID=G24280.e1;Parent=G24280
PGSC0003DMB000000101	custom	exon	1173339	1173600	.	+	.	ID=G24280.e2;Parent=G24280
PGSC0003DMB000000101	custom	exon	1174808	1174941	.	+	.	ID=G24280.e3;Parent=G24280
PGSC0003DMB000000101	custom	exon	1175057	1175192	.	+	.	ID=G24280.e4;Parent=G24280
PGSC0003DMB000000101	custom	exon	1175387	1175440	.	+	.	ID=G24280.e5;Parent=G24280
PGSC0003DMB000000101	custom	exon	1175605	1175754	.	+	.	ID=G24280.e6;Parent=G24280
PGSC0003DMB000000101	custom	exon	1175832	1175983	.	+	.	ID=G24280.e7;Parent=G24280
PGSC0003DMB000000101	custom	exon	1176054	1176138	.	+	.	ID=G24280.e8;Parent=G24280
PGSC0003DMB000000101	custom	exon	1176235	1176507	.	+	.	ID=G24280.e9;Parent=G24280
PGSC0003DMB000000101	custom	exon	1176702	1176848	.	+	.	ID=G24280.e10;Parent=G24280
PGSC0003DMB000000101	custom	exon	1176974	1177129	.	+	.	ID=G24280.e11;Parent=G24280
PGSC0003DMB000000101	custom	exon	1178097	1178164	.	+	.	ID=G24280.e12;Parent=G24280
PGSC0003DMB000000101	custom	exon	1178787	1178909	.	+	.	ID=G24280.e13;Parent=G24280
PGSC0003DMB000000101	custom	exon	1179037	1179136	.	+	.	ID=G24280.e14;Parent=G24280
PGSC0003DMB000000101	custom	exon	1179237	1179349	.	+	.	ID=G24280.e15;Parent=G24280
PGSC0003DMB000000101	custom	exon	1180559	1180831	.	+	.	ID=G24280.e16;Parent=G24280
PGSC0003DMB000000101	custom	exon	1180922	1181122	.	+	.	ID=G24280.e17;Parent=G24280
PGSC0003DMB000000101	custom	exon	1181506	1181599	.	+	.	ID=G24280.e18;Parent=G24280
PGSC0003DMB000000101	custom	exon	1181682	1181753	.	+	.	ID=G24280.e19;Parent=G24280
PGSC0003DMB000000101	custom	exon	1181909	1182007	.	+	.	ID=G24280.e20;Parent=G24280
PGSC0003DMB000000101	custom	exon	1182185	1182301	.	+	.	ID=G24280.e21;Parent=G24280
PGSC0003DMB000000033	custom	gene	33363	41055	.	+	.	ID=G24483
PGSC0003DMB000000033	custom	exon	33363	33402	.	+	.	ID=G24483.e1;Parent=G24483
PGSC0003DMB000000033	custom	exon	33826	33918	.	+	.	ID=G24483.e2;Parent=G24483
PGSC0003DMB000000033	custom	exon	34182	35311	.	+	.	ID=G24483.e3;Parent=G24483
PGSC0003DMB000000033	custom	exon	35490	35612	.	+	.	ID=G24483.e4;Parent=G24483
PGSC0003DMB000000033	custom	exon	35701	35774	.	+	.	ID=G24483.e5;Parent=G24483
PGSC0003DMB000000033	custom	exon	36009	36069	.	+	.	ID=G24483.e6;Parent=G24483
PGSC0003DMB000000033	custom	exon	36171	36317	.	+	.	ID=G24483.e7;Parent=G24483
PGSC0003DMB000000033	custom	exon	36402	36487	.	+	.	ID=G24483.e8;Parent=G24483
PGSC0003DMB000000033	custom	exon	36760	36829	.	+	.	ID=G24483.e9;Parent=G24483
PGSC0003DMB000000033	custom	exon	38204	38329	.	+	.	ID=G24483.e10;Parent=G24483
PGSC0003DMB000000033	custom	exon	38823	39050	.	+	.	ID=G24483.e11;Parent=G24483
PGSC0003DMB000000033	custom	exon	39649	39753	.	+	.	ID=G24483.e12;Parent=G24483
PGSC0003DMB000000033	custom	exon	39846	39998	.	+	.	ID=G24483.e13;Parent=G24483
PGSC0003DMB000000033	custom	exon	40243	40331	.	+	.	ID=G24483.e14;Parent=G24483
PGSC0003DMB000000033	custom	exon	40401	40481	.	+	.	ID=G24483.e15;Parent=G24483
PGSC0003DMB000000033	custom	exon	40986	41055	.	+	.	ID=G24483.e16;Parent=G24483
PGSC0003DMB000000458	custom	gene	175534	181663	.	+	.	ID=G24603
PGSC0003DMB000000458	custom	exon	175534	175552	.	+	.	ID=G24603.e1;Parent=G24603
PGSC0003DMB000000458	custom	exon	175815	176641	.	+	.	ID=G24603.e2;Parent=G24603
PGSC0003DMB000000458	custom	exon	177170	177292	.	+	.	ID=G24603.e3;Parent=G24603
PGSC0003DMB000000458	custom	exon	177376	177449	.	+	.	ID=G24603.e4;Parent=G24603
PGSC0003DMB000000458	custom	exon	177612	177684	.	+	.	ID=G24603.e5;Parent=G24603
PGSC0003DMB000000458	custom	exon	177764	177916	.	+	.	ID=G24603.e6;Parent=G24603
PGSC0003DMB000000458	custom	exon	177998	178083	.	+	.	ID=G24603.e7;Parent=G24603
PGSC0003DMB000000458	custom	exon	178538	178607	.	+	.	ID=G24603.e8;Parent=G24603
PGSC0003DMB000000458	custom	exon	179156	179275	.	+	.	ID=G24603.e9;Parent=G24603
PGSC0003DMB000000458	custom	exon	179776	179994	.	+	.	ID=G24603.e10;Parent=G24603
PGSC0003DMB000000458	custom	exon	180561	180716	.	+	.	ID=G24603.e11;Parent=G24603
PGSC0003DMB000000458	custom	exon	180801	180889	.	+	.	ID=G24603.e12;Parent=G24603
PGSC0003DMB000000458	custom	exon	180959	181039	.	+	.	ID=G24603.e13;Parent=G24603
PGSC0003DMB000000458	custom	exon	181588	181663	.	+	.	ID=G24603.e14;Parent=G24603
PGSC0003DMB000000249	custom	gene	132543	148930	.	-	.	ID=G25223
PGSC0003DMB000000249	custom	exon	148883	148930	.	-	.	ID=G25223.e1;Parent=G25223
PGSC0003DMB000000249	custom	exon	146489	146576	.	-	.	ID=G25223.e2;Parent=G25223
PGSC0003DMB000000249	custom	exon	145809	146196	.	-	.	ID=G25223.e3;Parent=G25223
PGSC0003DMB000000249	custom	exon	145215	145650	.	-	.	ID=G25223.e4;Parent=G25223
PGSC0003DMB000000249	custom	exon	144927	145127	.	-	.	ID=G25223.e5;Parent=G25223
PGSC0003DMB000000249	custom	exon	144651	144761	.	-	.	ID=G25223.e6;Parent=G25223
PGSC0003DMB000000249	custom	exon	143313	143731	.	-	.	ID=G25223.e7;Parent=G25223
PGSC0003DMB000000249	custom	exon	143083	143191	.	-	.	ID=G25223.e8;Parent=G25223
PGSC0003DMB000000249	custom	exon	142908	142988	.	-	.	ID=G25223.e9;Parent=G25223
PGSC0003DMB000000249	custom	exon	142627	142799	.	-	.	ID=G25223.e10;Parent=G25223
PGSC0003DMB000000249	custom	exon	141832	141957	.	-	.	ID=G25223.e11;Parent=G25223
PGSC0003DMB000000249	custom	exon	140524	140685	.	-	.	ID=G25223.e12;Parent=G25223
PGSC0003DMB000000249	custom	exon	140383	140440	.	-	.	ID=G25223.e13;Parent=G25223
PGSC0003DMB000000249	custom	exon	139696	139926	.	-	.	ID=G25223.e14;Parent=G25223
PGSC0003DMB000000249	custom	exon	139415	139561	.	-	.	ID=G25223.e15;Parent=G25223
PGSC0003DMB000000249	custom	exon	136478	137032	.	-	.	ID=G25223.e16;Parent=G25223
PGSC0003DMB000000249	custom	exon	136140	136397	.	-	.	ID=G25223.e17;Parent=G25223
PGSC0003DMB000000249	custom	exon	135920	136027	.	-	.	ID=G25223.e18;Parent=G25223
PGSC0003DMB000000249	custom	exon	134675	134769	.	-	.	ID=G25223.e19;Parent=G25223
PGSC0003DMB000000249	custom	exon	134443	134599	.	-	.	ID=G25223.e20;Parent=G25223
PGSC0003DMB000000249	custom	exon	133493	133690	.	-	.	ID=G25223.e21;Parent=G25223
PGSC0003DMB000000249	custom	exon	133236	133385	.	-	.	ID=G25223.e22;Parent=G25223
PGSC0003DMB000000249	custom	exon	132543	132863	.	-	.	ID=G25223.e23;Parent=G25223
PGSC0003DMB000000130	custom	gene	938618	945552	.	+	.	ID=G26039
PGSC0003DMB000000130	custom	exon	938618	938759	.	+	.	ID=G26039.e1;Parent=G26039
PGSC0003DMB000000130	custom	exon	938890	939449	.	+	.	ID=G26039.e2;Parent=G26039
PGSC0003DMB000000130	custom	exon	939612	940047	.	+	.	ID=G26039.e3;Parent=G26039
PGSC0003DMB000000130	custom	exon	941437	942280	.	+	.	ID=G26039.e4;Parent=G26039
PGSC0003DMB000000130	custom	exon	942701	943310	.	+	.	ID=G26039.e5;Parent=G26039
PGSC0003DMB000000130	custom	exon	944015	944464	.	+	.	ID=G26039.e6;Parent=G26039
PGSC0003DMB000000130	custom	exon	944878	945552	.	+	.	ID=G26039.e7;Parent=G26039
PGSC0003DMB000000165	custom	gene	338675	346308	.	+	.	ID=G26237
PGSC0003DMB000000165	custom	exon	338675	338714	.	+	.	ID=G26237.e1;Parent=G26237
PGSC0003DMB000000165	custom	exon	340104	340865	.	+	.	ID=G26237.e2;Parent=G26237
PGSC0003DMB000000165	custom	exon	341143	341265	.	+	.	ID=G26237.e3;Parent=G26237
PGSC0003DMB000000165	custom	exon	341354	341427	.	+	.	ID=G26237.e4;Parent=G26237
PGSC0003DMB000000165	custom	exon	341658	341719	.	+	.	ID=G26237.e5;Parent=G26237
PGSC0003DMB000000165	custom	exon	341820	341966	.	+	.	ID=G26237.e6;Parent=G26237
PGSC0003DMB000000165	custom	exon	342052	342137	.	+	.	ID=G26237.e7;Parent=G26237
PGSC0003DMB000000165	custom	exon	342554	342623	.	+	.	ID=G26237.e8;Parent=G26237
PGSC0003DMB000000165	custom	exon	343720	343845	.	+	.	ID=G26237.e9;Parent=G26237
PGSC0003DMB000000165	custom	exon	344296	344514	.	+	.	ID=G26237.e10;Parent=G26237
PGSC0003DMB000000165	custom	exon	344935	345039	.	+	.	ID=G26237.e11;Parent=G26237
PGSC0003DMB000000165	custom	exon	345132	345284	.	+	.	ID=G26237.e12;Parent=G26237
PGSC0003DMB000000165	custom	exon	345526	345614	.	+	.	ID=G26237.e13;Parent=G26237
PGSC0003DMB000000165	custom	exon	345683	345763	.	+	.	ID=G26237.e14;Parent=G26237
PGSC0003DMB000000165	custom	exon	346239	346308	.	+	.	ID=G26237.e15;Parent=G26237
PGSC0003DMB000000052	custom	gene	549602	562881	.	-	.	ID=G70319
PGSC0003DMB000000052	custom	exon	562813	562881	.	-	.	ID=G70319.e1;Parent=G70319
PGSC0003DMB000000052	custom	exon	562596	562658	.	-	.	ID=G70319.e2;Parent=G70319
PGSC0003DMB000000052	custom	exon	559454	562520	.	-	.	ID=G70319.e3;Parent=G70319
PGSC0003DMB000000052	custom	exon	559078	559142	.	-	.	ID=G70319.e4;Parent=G70319
PGSC0003DMB000000052	custom	exon	558847	558917	.	-	.	ID=G70319.e5;Parent=G70319
PGSC0003DMB000000052	custom	exon	554274	554952	.	-	.	ID=G70319.e6;Parent=G70319
PGSC0003DMB000000052	custom	exon	550631	551151	.	-	.	ID=G70319.e7;Parent=G70319
PGSC0003DMB000000052	custom	exon	549602	550019	.	-	.	ID=G70319.e8;Parent=G70319
PGSC0003DMB000000236	custom	gene	250418	264568	.	-	.	ID=G27269
PGSC0003DMB000000236	custom	exon	264190	264568	.	-	.	ID=G27269.e1;Parent=G27269
PGSC0003DMB000000236	custom	exon	259318	259750	.	-	.	ID=G27269.e2;Parent=G27269
PGSC0003DMB000000236	custom	exon	258981	259062	.	-	.	ID=G27269.e3;Parent=G27269
PGSC0003DMB000000236	custom	exon	258778	258885	.	-	.	ID=G27269.e4;Parent=G27269
PGSC0003DMB000000236	custom	exon	258484	258544	.	-	.	ID=G27269.e5;Parent=G27269
PGSC0003DMB000000236	custom	exon	257582	257651	.	-	.	ID=G27269.e6;Parent=G27269
PGSC0003DMB000000236	custom	exon	256376	256503	.	-	.	ID=G27269.e7;Parent=G27269
PGSC0003DMB000000236	custom	exon	254987	255139	.	-	.	ID=G27269.e8;Parent=G27269
PGSC0003DMB000000236	custom	exon	254658	254746	.	-	.	ID=G27269.e9;Parent=G27269
PGSC0003DMB000000236	custom	exon	254507	254587	.	-	.	ID=G27269.e10;Parent=G27269
PGSC0003DMB000000236	custom	exon	250418	250475	.	-	.	ID=G27269.e11;Parent=G27269
PGSC0003DMB000000236	custom	gene	431000	442082	.	-	.	ID=G27270
PGSC0003DMB000000236	custom	exon	441270	442082	.	-	.	ID=G27270.e1;Parent=G27270
PGSC0003DMB000000236	custom	exon	440912	440993	.	-	.	ID=G27270.e2;Parent=G27270
PGSC0003DMB000000236	custom	exon	440713	440816	.	-	.	ID=G27270.e3;Parent=G27270
PGSC0003DMB000000236	custom	exon	440270	440334	.	-	.	ID=G27270.e4;Parent=G27270
PGSC0003DMB000000236	custom	exon	435696	435765	.	-	.	ID=G27270.e5;Parent=G27270
PGSC0003DMB000000236	custom	exon	434469	434594	.	-	.	ID=G27270.e6;Parent=G27270
PGSC0003DMB000000236	custom	exon	431481	431633	.	-	.	ID=G27270.e7;Parent=G27270
PGSC0003DMB000000236	custom	exon	431152	431240	.	-	.	ID=G27270.e8;Parent=G27270
PGSC0003DMB000000236	custom	exon	431000	431081	.	-	.	ID=G27270.e9;Parent=G27270
PGSC0003DMB000000247	custom	gene	929630	952737	.	-	.	ID=G31929
PGSC0003DMB000000247	custom	exon	952620	952737	.	-	.	ID=G31929.e1;Parent=G31929
PGSC0003DMB000000247	custom	exon	952305	952435	.	-	.	ID=G31929.e2;Parent=G31929
PGSC0003DMB000000247	custom	exon	951417	951677	.	-	.	ID=G31929.e3;Parent=G31929
PGSC0003DMB000000247	custom	exon	950929	951060	.	-	.	ID=G31929.e4;Parent=G31929
PGSC0003DMB000000247	custom	exon	942041	942292	.	-	.	ID=G31929.e5;Parent=G31929
PGSC0003DMB000000247	custom	exon	938912	939445	.	-	.	ID=G31929.e6;Parent=G31929
PGSC0003DMB000000247	custom	exon	938136	938306	.	-	.	ID=G31929.e7;Parent=G31929
PGSC0003DMB000000247	custom	exon	929630	930499	.	-	.	ID=G31929.e8;Parent=G31929
PGSC0003DMB000000470	custom	gene	382106	383539	.	-	.	ID=G34013
PGSC0003DMB000000470	custom	exon	382106	383539	.	-	.	ID=G34013.e1;Parent=G34013
PGSC0003DMB000000018	custom	gene	931358	991607	.	-	.	ID=G34746
PGSC0003DMB000000018	custom	exon	991446	991607	.	-	.	ID=G34746.e1;Parent=G34746
PGSC0003DMB000000018	custom	exon	991292	991354	.	-	.	ID=G34746.e2;Parent=G34746
PGSC0003DMB000000018	custom	exon	991099	991194	.	-	.	ID=G34746.e3;Parent=G34746
PGSC0003DMB000000018	custom	exon	990896	990988	.	-	.	ID=G34746.e4;Parent=G34746
PGSC0003DMB000000018	custom	exon	986448	986638	.	-	.	ID=G34746.e5;Parent=G34746
PGSC0003DMB000000018	custom	exon	986106	986358	.	-	.	ID=G34746.e6;Parent=G34746
PGSC0003DMB000000018	custom	exon	973915	974028	.	-	.	ID=G34746.e7;Parent=G34746
PGSC0003DMB000000018	custom	exon	973572	973655	.	-	.	ID=G34746.e8;Parent=G34746
PGSC0003DMB000000018	custom	exon	970586	971080	.	-	.	ID=G34746.e9;Parent=G34746
PGSC0003DMB000000018	custom	exon	969924	970222	.	-	.	ID=G34746.e10;Parent=G34746
PGSC0003DMB000000018	custom	exon	969201	969291	.	-	.	ID=G34746.e11;Parent=G34746
PGSC0003DMB000000018	custom	exon	968907	969122	.	-	.	ID=G34746.e12;Parent=G34746
PGSC0003DMB000000018	custom	exon	966467	966586	.	-	.	ID=G34746.e13;Parent=G34746
PGSC0003DMB000000018	custom	exon	964670	964836	.	-	.	ID=G34746.e14;Parent=G34746
PGSC0003DMB000000018	custom	exon	949840	949981	.	-	.	ID=G34746.e15;Parent=G34746
PGSC0003DMB000000018	custom	exon	948289	948438	.	-	.	ID=G34746.e16;Parent=G34746
PGSC0003DMB000000018	custom	exon	948155	948210	.	-	.	ID=G34746.e17;Parent=G34746
PGSC0003DMB000000018	custom	exon	947777	948080	.	-	.	ID=G34746.e18;Parent=G34746
PGSC0003DMB000000018	custom	exon	937195	937330	.	-	.	ID=G34746.e19;Parent=G34746
PGSC0003DMB000000018	custom	exon	936640	936707	.	-	.	ID=G34746.e20;Parent=G34746
PGSC0003DMB000000018	custom	exon	936209	936432	.	-	.	ID=G34746.e21;Parent=G34746
PGSC0003DMB000000018	custom	exon	933984	934187	.	-	.	ID=G34746.e22;Parent=G34746
PGSC0003DMB000000018	custom	exon	933821	933899	.	-	.	ID=G34746.e23;Parent=G34746
PGSC0003DMB000000018	custom	exon	933473	933741	.	-	.	ID=G34746.e24;Parent=G34746
PGSC0003DMB000000018	custom	exon	931358	931772	.	-	.	ID=G34746.e25;Parent=G34746
PGSC0003DMB000000095	custom	gene	711987	726511	.	+	.	ID=G36754
PGSC0003DMB000000095	custom	exon	711987	712161	.	+	.	ID=G36754.e1;Parent=G36754
PGSC0003DMB000000095	custom	exon	714820	714927	.	+	.	ID=G36754.e2;Parent=G36754
PGSC0003DMB000000095	custom	exon	715026	715180	.	+	.	ID=G36754.e3;Parent=G36754
PGSC0003DMB000000095	custom	exon	715392	715523	.	+	.	ID=G36754.e4;Parent=G36754
PGSC0003DMB000000095	custom	exon	716809	716986	.	+	.	ID=G36754.e5;Parent=G36754
PGSC0003DMB000000095	custom	exon	718410	718548	.	+	.	ID=G36754.e6;Parent=G36754
PGSC0003DMB000000095	custom	exon	718724	718841	.	+	.	ID=G36754.e7;Parent=G36754
PGSC0003DMB000000095	custom	exon	721271	721360	.	+	.	ID=G36754.e8;Parent=G36754
PGSC0003DMB000000095	custom	exon	721605	721712	.	+	.	ID=G36754.e9;Parent=G36754
PGSC0003DMB000000095	custom	exon	721817	722008	.	+	.	ID=G36754.e10;Parent=G36754
PGSC0003DMB000000095	custom	exon	722690	722815	.	+	.	ID=G36754.e11;Parent=G36754
PGSC0003DMB000000095	custom	exon	722888	723549	.	+	.	ID=G36754.e12;Parent=G36754
PGSC0003DMB000000095	custom	exon	723808	723953	.	+	.	ID=G36754.e13;Parent=G36754
PGSC0003DMB000000095	custom	exon	724758	724922	.	+	.	ID=G36754.e14;Parent=G36754
PGSC0003DMB000000095	custom	exon	726053	726167	.	+	.	ID=G36754.e15;Parent=G36754
PGSC0003DMB000000095	custom	exon	726469	726511	.	+	.	ID=G36754.e16;Parent=G36754
PGSC0003DMB000000149	custom	gene	1101303	1123172	.	+	.	ID=G41304
PGSC0003DMB000000149	custom	exon	1101303	1102250	.	+	.	ID=G41304.e1;Parent=G41304
PGSC0003DMB000000149	custom	exon	1102336	1102449	.	+	.	ID=G41304.e2;Parent=G41304
PGSC0003DMB000000149	custom	exon	1108136	1108346	.	+	.	ID=G41304.e3;Parent=G41304
PGSC0003DMB000000149	custom	exon	1108657	1109051	.	+	.	ID=G41304.e4;Parent=G41304
PGSC0003DMB000000149	custom	exon	1109145	1109373	.	+	.	ID=G41304.e5;Parent=G41304
PGSC0003DMB000000149	custom	exon	1114502	1114674	.	+	.	ID=G41304.e6;Parent=G41304
PGSC0003DMB000000149	custom	exon	1114759	1114881	.	+	.	ID=G41304.e7;Parent=G41304
PGSC0003DMB000000149	custom	exon	1115709	1115869	.	+	.	ID=G41304.e8;Parent=G41304
PGSC0003DMB000000149	custom	exon	1115960	1116193	.	+	.	ID=G41304.e9;Parent=G41304
PGSC0003DMB000000149	custom	exon	1116269	1116419	.	+	.	ID=G41304.e10;Parent=G41304
PGSC0003DMB000000149	custom	exon	1116489	1116671	.	+	.	ID=G41304.e11;Parent=G41304
PGSC0003DMB000000149	custom	exon	1119370	1119531	.	+	.	ID=G41304.e12;Parent=G41304
PGSC0003DMB000000149	custom	exon	1119653	1119748	.	+	.	ID=G41304.e13;Parent=G41304
PGSC0003DMB000000149	custom	exon	1119846	1120471	.	+	.	ID=G41304.e14;Parent=G41304
PGSC0003DMB000000149	custom	exon	1120739	1120839	.	+	.	ID=G41304.e15;Parent=G41304
PGSC0003DMB000000149	custom	exon	1120931	1121130	.	+	.	ID=G41304.e16;Parent=G41304
PGSC0003DMB000000149	custom	exon	1121207	1122133	.	+	.	ID=G41304.e17;Parent=G41304
PGSC0003DMB000000149	custom	exon	1122245	1122409	.	+	.	ID=G41304.e18;Parent=G41304
PGSC0003DMB000000149	custom	exon	1122526	1122893	.	+	.	ID=G41304.e19;Parent=G41304
PGSC0003DMB000000149	custom	exon	1122998	1123172	.	+	.	ID=G41304.e20;Parent=G41304
PGSC0003DMB000000068	custom	gene	199638	204630	.	+	.	ID=G44242
PGSC0003DMB000000068	custom	exon	199638	201008	.	+	.	ID=G44242.e1;Parent=G44242
PGSC0003DMB000000068	custom	exon	201792	202214	.	+	.	ID=G44242.e2;Parent=G44242
PGSC0003DMB000000068	custom	exon	202810	204630	.	+	.	ID=G44242.e3;Parent=G44242
PGSC0003DMB000000114	custom	gene	104699	126000	.	-	.	ID=G70151
PGSC0003DMB000000114	custom	exon	125361	126000	.	-	.	ID=G70151.e1;Parent=G70151
PGSC0003DMB000000114	custom	exon	124991	125046	.	-	.	ID=G70151.e2;Parent=G70151
PGSC0003DMB000000114	custom	exon	121061	121504	.	-	.	ID=G70151.e3;Parent=G70151
PGSC0003DMB000000114	custom	exon	120336	120560	.	-	.	ID=G70151.e4;Parent=G70151
PGSC0003DMB000000114	custom	exon	120112	120195	.	-	.	ID=G70151.e5;Parent=G70151
PGSC0003DMB000000114	custom	exon	119506	119565	.	-	.	ID=G70151.e6;Parent=G70151
PGSC0003DMB000000114	custom	exon	119321	119424	.	-	.	ID=G70151.e7;Parent=G70151
PGSC0003DMB000000114	custom	exon	119007	119058	.	-	.	ID=G70151.e8;Parent=G70151
PGSC0003DMB000000114	custom	exon	117694	117757	.	-	.	ID=G70151.e9;Parent=G70151
PGSC0003DMB000000114	custom	exon	117340	117433	.	-	.	ID=G70151.e10;Parent=G70151
PGSC0003DMB000000114	custom	exon	117168	117255	.	-	.	ID=G70151.e11;Parent=G70151
PGSC0003DMB000000114	custom	exon	116950	117084	.	-	.	ID=G70151.e12;Parent=G70151
PGSC0003DMB000000114	custom	exon	115423	115614	.	-	.	ID=G70151.e13;Parent=G70151
PGSC0003DMB000000114	custom	exon	115244	115311	.	-	.	ID=G70151.e14;Parent=G70151
PGSC0003DMB000000114	custom	exon	113093	113186	.	-	.	ID=G70151.e15;Parent=G70151
PGSC0003DMB000000114	custom	exon	112845	112969	.	-	.	ID=G70151.e16;Parent=G70151
PGSC0003DMB000000114	custom	exon	112689	112752	.	-	.	ID=G70151.e17;Parent=G70151
PGSC0003DMB000000114	custom	exon	111942	112154	.	-	.	ID=G70151.e18;Parent=G70151
PGSC0003DMB000000114	custom	exon	111515	111757	.	-	.	ID=G70151.e19;Parent=G70151
PGSC0003DMB000000114	custom	exon	111269	111379	.	-	.	ID=G70151.e20;Parent=G70151
PGSC0003DMB000000114	custom	exon	111044	111130	.	-	.	ID=G70151.e21;Parent=G70151
PGSC0003DMB000000114	custom	exon	110677	110859	.	-	.	ID=G70151.e22;Parent=G70151
PGSC0003DMB000000114	custom	exon	109855	109935	.	-	.	ID=G70151.e23;Parent=G70151
PGSC0003DMB000000114	custom	exon	109533	109763	.	-	.	ID=G70151.e24;Parent=G70151
PGSC0003DMB000000114	custom	exon	109163	109318	.	-	.	ID=G70151.e25;Parent=G70151
PGSC0003DMB000000114	custom	exon	108902	109079	.	-	.	ID=G70151.e26;Parent=G70151
PGSC0003DMB000000114	custom	exon	108616	108797	.	-	.	ID=G70151.e27;Parent=G70151
PGSC0003DMB000000114	custom	exon	105521	105874	.	-	.	ID=G70151.e28;Parent=G70151
PGSC0003DMB000000114	custom	exon	105344	105437	.	-	.	ID=G70151.e29;Parent=G70151
PGSC0003DMB000000114	custom	exon	104699	105117	.	-	.	ID=G70151.e30;Parent=G70151
PGSC0003DMB000000104	custom	gene	1217820	1232823	.	-	.	ID=G50222
PGSC0003DMB000000104	custom	exon	1232548	1232823	.	-	.	ID=G50222.e1;Parent=G50222
PGSC0003DMB000000104	custom	exon	1231580	1231736	.	-	.	ID=G50222.e2;Parent=G50222
PGSC0003DMB000000104	custom	exon	1225274	1225338	.	-	.	ID=G50222.e3;Parent=G50222
PGSC0003DMB000000104	custom	exon	1223783	1223971	.	-	.	ID=G50222.e4;Parent=G50222
PGSC0003DMB000000104	custom	exon	1223292	1223441	.	-	.	ID=G50222.e5;Parent=G50222
PGSC0003DMB000000104	custom	exon	1222708	1223097	.	-	.	ID=G50222.e6;Parent=G50222
PGSC0003DMB000000104	custom	exon	1221515	1221774	.	-	.	ID=G50222.e7;Parent=G50222
PGSC0003DMB000000104	custom	exon	1221184	1221402	.	-	.	ID=G50222.e8;Parent=G50222
PGSC0003DMB000000104	custom	exon	1220644	1220851	.	-	.	ID=G50222.e9;Parent=G50222
PGSC0003DMB000000104	custom	exon	1220372	1220525	.	-	.	ID=G50222.e10;Parent=G50222
PGSC0003DMB000000104	custom	exon	1218832	1219434	.	-	.	ID=G50222.e11;Parent=G50222
PGSC0003DMB000000104	custom	exon	1217820	1218463	.	-	.	ID=G50222.e12;Parent=G50222
PGSC0003DMB000000274	custom	gene	685437	688419	.	+	.	ID=G50869
PGSC0003DMB000000274	custom	exon	685437	686477	.	+	.	ID=G50869.e1;Parent=G50869
PGSC0003DMB000000274	custom	exon	686599	687345	.	+	.	ID=G50869.e2;Parent=G50869
PGSC0003DMB000000274	custom	exon	687460	688419	.	+	.	ID=G50869.e3;Parent=G50869
PGSC0003DMB000000458	custom	gene	358578	366304	.	+	.	ID=G53076
PGSC0003DMB000000458	custom	exon	358578	359636	.	+	.	ID=G53076.e1;Parent=G53076
PGSC0003DMB000000458	custom	exon	360253	360375	.	+	.	ID=G53076.e2;Parent=G53076
PGSC0003DMB000000458	custom	exon	360454	360527	.	+	.	ID=G53076.e3;Parent=G53076
PGSC0003DMB000000458	custom	exon	360688	360751	.	+	.	ID=G53076.e4;Parent=G53076
PGSC0003DMB000000458	custom	exon	360852	360998	.	+	.	ID=G53076.e5;Parent=G53076
PGSC0003DMB000000458	custom	exon	361082	361167	.	+	.	ID=G53076.e6;Parent=G53076
PGSC0003DMB000000458	custom	exon	361687	361756	.	+	.	ID=G53076.e7;Parent=G53076
PGSC0003DMB000000458	custom	exon	362743	362859	.	+	.	ID=G53076.e8;Parent=G53076
PGSC0003DMB000000458	custom	exon	363104	363334	.	+	.	ID=G53076.e9;Parent=G53076
PGSC0003DMB000000458	custom	exon	364087	364191	.	+	.	ID=G53076.e10;Parent=G53076
PGSC0003DMB000000458	custom	exon	364280	364432	.	+	.	ID=G53076.e11;Parent=G53076
PGSC0003DMB000000458	custom	exon	364621	364709	.	+	.	ID=G53076.e12;Parent=G53076
PGSC0003DMB000000458	custom	exon	364779	364859	.	+	.	ID=G53076.e13;Parent=G53076
PGSC0003DMB000000458	custom	exon	366235	366304	.	+	.	ID=G53076.e14;Parent=G53076
PGSC0003DMB000000037	custom	gene	1452912	1459085	.	+	.	ID=G55734
PGSC0003DMB000000037	custom	exon	1452912	1453574	.	+	.	ID=G55734.e1;Parent=G55734
PGSC0003DMB000000037	custom	exon	1453898	1454020	.	+	.	ID=G55734.e2;Parent=G55734
PGSC0003DMB000000037	custom	exon	1454109	1454182	.	+	.	ID=G55734.e3;Parent=G55734
PGSC0003DMB000000037	custom	exon	1454376	1454436	.	+	.	ID=G55734.e4;Parent=G55734
PGSC0003DMB000000037	custom	exon	1454542	1454688	.	+	.	ID=G55734.e5;Parent=G55734
PGSC0003DMB000000037	custom	exon	1454774	1454859	.	+	.	ID=G55734.e6;Parent=G55734
PGSC0003DMB000000037	custom	exon	1455276	1455345	.	+	.	ID=G55734.e7;Parent=G55734
PGSC0003DMB000000037	custom	exon	1456446	1456571	.	+	.	ID=G55734.e8;Parent=G55734
PGSC0003DMB000000037	custom	exon	1457073	1457291	.	+	.	ID=G55734.e9;Parent=G55734
PGSC0003DMB000000037	custom	exon	1457639	1457743	.	+	.	ID=G55734.e10;Parent=G55734
PGSC0003DMB000000037	custom	exon	1457836	1457988	.	+	.	ID=G55734.e11;Parent=G55734
PGSC0003DMB000000037	custom	exon	1458227	1458315	.	+	.	ID=G55734.e12;Parent=G55734
PGSC0003DMB000000037	custom	exon	1458385	1458465	.	+	.	ID=G55734.e13;Parent=G55734
PGSC0003DMB000000037	custom	exon	1459016	1459085	.	+	.	ID=G55734.e14;Parent=G55734
PGSC0003DMB000000527	custom	gene	228299	245706	.	+	.	ID=G58527
PGSC0003DMB000000527	custom	exon	228299	228517	.	+	.	ID=G58527.e1;Parent=G58527
PGSC0003DMB000000527	custom	exon	228904	229005	.	+	.	ID=G58527.e2;Parent=G58527
PGSC0003DMB000000527	custom	exon	229142	229960	.	+	.	ID=G58527.e3;Parent=G58527
PGSC0003DMB000000527	custom	exon	235199	235303	.	+	.	ID=G58527.e4;Parent=G58527
PGSC0003DMB000000527	custom	exon	235477	238230	.	+	.	ID=G58527.e5;Parent=G58527
PGSC0003DMB000000527	custom	exon	239947	240104	.	+	.	ID=G58527.e6;Parent=G58527
PGSC0003DMB000000527	custom	exon	242216	242330	.	+	.	ID=G58527.e7;Parent=G58527
PGSC0003DMB000000527	custom	exon	242608	242696	.	+	.	ID=G58527.e8;Parent=G58527
PGSC0003DMB000000527	custom	exon	242934	243570	.	+	.	ID=G58527.e9;Parent=G58527
PGSC0003DMB000000527	custom	exon	243820	245706	.	+	.	ID=G58527.e10;Parent=G58527
PGSC0003DMB000000068	custom	gene	231185	244361	.	+	.	ID=G58577
PGSC0003DMB000000068	custom	exon	231185	231278	.	+	.	ID=G58577.e1;Parent=G58577
PGSC0003DMB000000068	custom	exon	231371	231469	.	+	.	ID=G58577.e2;Parent=G58577
PGSC0003DMB000000068	custom	exon	231567	231662	.	+	.	ID=G58577.e3;Parent=G58577
PGSC0003DMB000000068	custom	exon	231737	231808	.	+	.	ID=G58577.e4;Parent=G58577
PGSC0003DMB000000068	custom	exon	231941	232033	.	+	.	ID=G58577.e5;Parent=G58577
PGSC0003DMB000000068	custom	exon	232269	232367	.	+	.	ID=G58577.e6;Parent=G58577
PGSC0003DMB000000068	custom	exon	232507	232593	.	+	.	ID=G58577.e7;Parent=G58577
PGSC0003DMB000000068	custom	exon	232685	232771	.	+	.	ID=G58577.e8;Parent=G58577
PGSC0003DMB000000068	custom	exon	232889	233766	.	+	.	ID=G58577.e9;Parent=G58577
PGSC0003DMB000000068	custom	exon	233847	233977	.	+	.	ID=G58577.e10;Parent=G58577
PGSC0003DMB000000068	custom	exon	234076	234130	.	+	.	ID=G58577.e11;Parent=G58577
PGSC0003DMB000000068	custom	exon	234643	234765	.	+	.	ID=G58577.e12;Parent=G58577
PGSC0003DMB000000068	custom	exon	235202	235309	.	+	.	ID=G58577.e13;Parent=G58577
PGSC0003DMB000000068	custom	exon	235431	235486	.	+	.	ID=G58577.e14;Parent=G58577
PGSC0003DMB000000068	custom	exon	235566	235656	.	+	.	ID=G58577.e15;Parent=G58577
PGSC0003DMB000000068	custom	exon	237218	237352	.	+	.	ID=G58577.e16;Parent=G58577
PGSC0003DMB000000068	custom	exon	237486	237563	.	+	.	ID=G58577.e17;Parent=G58577
PGSC0003DMB000000068	custom	exon	239184	239390	.	+	.	ID=G58577.e18;Parent=G58577
PGSC0003DMB000000068	custom	exon	239473	239625	.	+	.	ID=G58577.e19;Parent=G58577
PGSC0003DMB000000068	custom	exon	239700	239818	.	+	.	ID=G58577.e20;Parent=G58577
PGSC0003DMB000000068	custom	exon	241343	241454	.	+	.	ID=G58577.e21;Parent=G58577
PGSC0003DMB000000068	custom	exon	242031	242099	.	+	.	ID=G58577.e22;Parent=G58577
PGSC0003DMB000000068	custom	exon	242197	242294	.	+	.	ID=G58577.e23;Parent=G58577
PGSC0003DMB000000068	custom	exon	242479	242607	.	+	.	ID=G58577.e24;Parent=G58577
PGSC0003DMB000000068	custom	exon	243844	243912	.	+	.	ID=G58577.e25;Parent=G58577
PGSC0003DMB000000068	custom	exon	243993	244119	.	+	.	ID=G58577.e26;Parent=G58577
PGSC0003DMB000000068	custom	exon	244200	244361	.	+	.	ID=G58577.e27;Parent=G58577
PGSC0003DMB000000039	custom	gene	392605	404547	.	-	.	ID=G62550
PGSC0003DMB000000039	custom	exon	404401	404547	.	-	.	ID=G62550.e1;Parent=G62550
PGSC0003DMB000000039	custom	exon	400639	400678	.	-	.	ID=G62550.e2;Parent=G62550
PGSC0003DMB000000039	custom	exon	400215	400517	.	-	.	ID=G62550.e3;Parent=G62550
PGSC0003DMB000000039	custom	exon	399247	399920	.	-	.	ID=G62550.e4;Parent=G62550
PGSC0003DMB000000039	custom	exon	398710	399213	.	-	.	ID=G62550.e5;Parent=G62550
PGSC0003DMB000000039	custom	exon	398189	398260	.	-	.	ID=G62550.e6;Parent=G62550
PGSC0003DMB000000039	custom	exon	397131	397208	.	-	.	ID=G62550.e7;Parent=G62550
PGSC0003DMB000000039	custom	exon	396145	397027	.	-	.	ID=G62550.e8;Parent=G62550
PGSC0003DMB000000039	custom	exon	395435	395565	.	-	.	ID=G62550.e9;Parent=G62550
PGSC0003DMB000000039	custom	exon	395123	395344	.	-	.	ID=G62550.e10;Parent=G62550
PGSC0003DMB000000039	custom	exon	393249	393833	.	-	.	ID=G62550.e11;Parent=G62550
PGSC0003DMB000000039	custom	exon	392955	393164	.	-	.	ID=G62550.e12;Parent=G62550
PGSC0003DMB000000039	custom	exon	392605	392706	.	-	.	ID=G62550.e13;Parent=G62550
PGSC0003DMB000000200	custom	gene	826411	831383	.	-	.	ID=G66042
PGSC0003DMB000000200	custom	exon	829653	831383	.	-	.	ID=G66042.e1;Parent=G66042
PGSC0003DMB000000200	custom	exon	827967	828222	.	-	.	ID=G66042.e2;Parent=G66042
PGSC0003DMB000000200	custom	exon	826411	827741	.	-	.	ID=G66042.e3;Parent=G66042
PGSC0003DMB000000267	custom	gene	436295	443685	.	-	.	ID=G68978
PGSC0003DMB000000267	custom	exon	443548	443685	.	-	.	ID=G68978.e1;Parent=G68978
PGSC0003DMB000000267	custom	exon	443214	443468	.	-	.	ID=G68978.e2;Parent=G68978
PGSC0003DMB000000267	custom	exon	441395	441535	.	-	.	ID=G68978.e3;Parent=G68978
PGSC0003DMB000000267	custom	exon	440777	441028	.	-	.	ID=G68978.e4;Parent=G68978
PGSC0003DMB000000267	custom	exon	439918	440055	.	-	.	ID=G68978.e5;Parent=G68978
PGSC0003DMB000000267	custom	exon	439528	439848	.	-	.	ID=G68978.e6;Parent=G68978
PGSC0003DMB000000267	custom	exon	439236	439409	.	-	.	ID=G68978.e7;Parent=G68978
PGSC0003DMB000000267	custom	exon	437965	438901	.	-	.	ID=G68978.e8;Parent=G68978
PGSC0003DMB000000267	custom	exon	437474	437868	.	-	.	ID=G68978.e9;Parent=G68978
PGSC0003DMB000000267	custom	exon	437126	437339	.	-	.	ID=G68978.e10;Parent=G68978
PGSC0003DMB000000267	custom	exon	436295	436743	.	-	.	ID=G68978.e11;Parent=G68978
PGSC0003DMB000000133	custom	gene	91457	102337	.	+	.	ID=G69507
PGSC0003DMB000000133	custom	exon	91457	91938	.	+	.	ID=G69507.e1;Parent=G69507
PGSC0003DMB000000133	custom	exon	94752	97346	.	+	.	ID=G69507.e2;Parent=G69507
PGSC0003DMB000000133	custom	exon	97442	97655	.	+	.	ID=G69507.e3;Parent=G69507
PGSC0003DMB000000133	custom	exon	97764	98048	.	+	.	ID=G69507.e4;Parent=G69507
PGSC0003DMB000000133	custom	exon	98133	98192	.	+	.	ID=G69507.e5;Parent=G69507
PGSC0003DMB000000133	custom	exon	98301	98431	.	+	.	ID=G69507.e6;Parent=G69507
PGSC0003DMB000000133	custom	exon	98750	98864	.	+	.	ID=G69507.e7;Parent=G69507
PGSC0003DMB000000133	custom	exon	99088	99228	.	+	.	ID=G69507.e8;Parent=G69507
PGSC0003DMB000000133	custom	exon	102222	102337	.	+	.	ID=G69507.e9;Parent=G69507
PGSC0003DMB000000158	custom	gene	820252	854493	.	+	.	ID=G73257
PGSC0003DMB000000158	custom	exon	820252	820332	.	+	.	ID=G73257.e1;Parent=G73257
PGSC0003DMB000000158	custom	exon	822054	822191	.	+	.	ID=G73257.e2;Parent=G73257
PGSC0003DMB000000158	custom	exon	822271	822425	.	+	.	ID=G73257.e3;Parent=G73257
PGSC0003DMB000000158	custom	exon	823071	823232	.	+	.	ID=G73257.e4;Parent=G73257
PGSC0003DMB000000158	custom	exon	827553	827800	.	+	.	ID=G73257.e5;Parent=G73257
PGSC0003DMB000000158	custom	exon	827885	827980	.	+	.	ID=G73257.e6;Parent=G73257
PGSC0003DMB000000158	custom	exon	828152	828288	.	+	.	ID=G73257.e7;Parent=G73257
PGSC0003DMB000000158	custom	exon	828361	828573	.	+	.	ID=G73257.e8;Parent=G73257
PGSC0003DMB000000158	custom	exon	828648	828755	.	+	.	ID=G73257.e9;Parent=G73257
PGSC0003DMB000000158	custom	exon	830259	830309	.	+	.	ID=G73257.e10;Parent=G73257
PGSC0003DMB000000158	custom	exon	830407	830506	.	+	.	ID=G73257.e11;Parent=G73257
PGSC0003DMB000000158	custom	exon	831160	831302	.	+	.	ID=G73257.e12;Parent=G73257
PGSC0003DMB000000158	custom	exon	831384	831481	.	+	.	ID=G73257.e13;Parent=G73257
PGSC0003DMB000000158	custom	exon	832859	832997	.	+	.	ID=G73257.e14;Parent=G73257
PGSC0003DMB000000158	custom	exon	833095	833264	.	+	.	ID=G73257.e15;Parent=G73257
PGSC0003DMB000000158	custom	exon	835655	835721	.	+	.	ID=G73257.e16;Parent=G73257
PGSC0003DMB000000158	custom	exon	835876	835998	.	+	.	ID=G73257.e17;Parent=G73257
PGSC0003DMB000000158	custom	exon	836383	836492	.	+	.	ID=G73257.e18;Parent=G73257
PGSC0003DMB000000158	custom	exon	836609	836690	.	+	.	ID=G73257.e19;Parent=G73257
PGSC0003DMB000000158	custom	exon	839521	839718	.	+	.	ID=G73257.e20;Parent=G73257
PGSC0003DMB000000158	custom	exon	840300	840450	.	+	.	ID=G73257.e21;Parent=G73257
PGSC0003DMB000000158	custom	exon	840557	840662	.	+	.	ID=G73257.e22;Parent=G73257
PGSC0003DMB000000158	custom	exon	840757	840831	.	+	.	ID=G73257.e23;Parent=G73257
PGSC0003DMB000000158	custom	exon	845413	845474	.	+	.	ID=G73257.e24;Parent=G73257
PGSC0003DMB000000158	custom	exon	845607	845683	.	+	.	ID=G73257.e25;Parent=G73257
PGSC0003DMB000000158	custom	exon	848644	848774	.	+	.	ID=G73257.e26;Parent=G73257
PGSC0003DMB000000158	custom	exon	851281	851725	.	+	.	ID=G73257.e27;Parent=G73257
PGSC0003DMB000000158	custom	exon	852521	852653	.	+	.	ID=G73257.e28;Parent=G73257
PGSC0003DMB000000158	custom	exon	852740	852813	.	+	.	ID=G73257.e29;Parent=G73257
PGSC0003DMB000000158	custom	exon	854059	854493	.	+	.	ID=G73257.e30;Parent=G73257
PGSC0003DMB000000062	custom	gene	1977913	1993207	.	-	.	ID=G73333
PGSC0003DMB000000062	custom	exon	1992845	1993207	.	-	.	ID=G73333.e1;Parent=G73333
PGSC0003DMB000000062	custom	exon	1991946	1992075	.	-	.	ID=G73333.e2;Parent=G73333
PGSC0003DMB000000062	custom	exon	1990741	1990916	.	-	.	ID=G73333.e3;Parent=G73333
PGSC0003DMB000000062	custom	exon	1989712	1989785	.	-	.	ID=G73333.e4;Parent=G73333
PGSC0003DMB000000062	custom	exon	1989507	1989542	.	-	.	ID=G73333.e5;Parent=G73333
PGSC0003DMB000000062	custom	exon	1989298	1989388	.	-	.	ID=G73333.e6;Parent=G73333
PGSC0003DMB000000062	custom	exon	1989165	1989224	.	-	.	ID=G73333.e7;Parent=G73333
PGSC0003DMB000000062	custom	exon	1987928	1988192	.	-	.	ID=G73333.e8;Parent=G73333
PGSC0003DMB000000062	custom	exon	1986472	1986671	.	-	.	ID=G73333.e9;Parent=G73333
PGSC0003DMB000000062	custom	exon	1986226	1986327	.	-	.	ID=G73333.e10;Parent=G73333
PGSC0003DMB000000062	custom	exon	1985845	1985955	.	-	.	ID=G73333.e11;Parent=G73333
PGSC0003DMB000000062	custom	exon	1985103	1985168	.	-	.	ID=G73333.e12;Parent=G73333
PGSC0003DMB000000062	custom	exon	1984913	1985011	.	-	.	ID=G73333.e13;Parent=G73333
PGSC0003DMB000000062	custom	exon	1983690	1983923	.	-	.	ID=G73333.e14;Parent=G73333
PGSC0003DMB000000062	custom	exon	1983232	1983354	.	-	.	ID=G73333.e15;Parent=G73333
PGSC0003DMB000000062	custom	exon	1982817	1982903	.	-	.	ID=G73333.e16;Parent=G73333
PGSC0003DMB000000062	custom	exon	1981448	1981759	.	-	.	ID=G73333.e17;Parent=G73333
PGSC0003DMB000000062	custom	exon	1981110	1981297	.	-	.	ID=G73333.e18;Parent=G73333
PGSC0003DMB000000062	custom	exon	1980930	1981032	.	-	.	ID=G73333.e19;Parent=G73333
PGSC0003DMB000000062	custom	exon	1980702	1980847	.	-	.	ID=G73333.e20;Parent=G73333
PGSC0003DMB000000062	custom	exon	1978865	1978944	.	-	.	ID=G73333.e21;Parent=G73333
PGSC0003DMB000000062	custom	exon	1978407	1978582	.	-	.	ID=G73333.e22;Parent=G73333
PGSC0003DMB000000062	custom	exon	1977913	1978101	.	-	.	ID=G73333.e23;Parent=G73333
PGSC0003DMB000000114	custom	gene	887280	900416	.	+	.	ID=G73425
PGSC0003DMB000000114	custom	exon	887280	887462	.	+	.	ID=G73425.e1;Parent=G73425
PGSC0003DMB000000114	custom	exon	888029	888089	.	+	.	ID=G73425.e2;Parent=G73425
PGSC0003DMB000000114	custom	exon	888194	888321	.	+	.	ID=G73425.e3;Parent=G73425
PGSC0003DMB000000114	custom	exon	888405	888460	.	+	.	ID=G73425.e4;Parent=G73425
PGSC0003DMB000000114	custom	exon	889513	889588	.	+	.	ID=G73425.e5;Parent=G73425
PGSC0003DMB000000114	custom	exon	889787	889853	.	+	.	ID=G73425.e6;Parent=G73425
PGSC0003DMB000000114	custom	exon	890621	890687	.	+	.	ID=G73425.e7;Parent=G73425
PGSC0003DMB000000114	custom	exon	890807	890873	.	+	.	ID=G73425.e8;Parent=G73425
PGSC0003DMB000000114	custom	exon	891973	892056	.	+	.	ID=G73425.e9;Parent=G73425
PGSC0003DMB000000114	custom	exon	892130	892171	.	+	.	ID=G73425.e10;Parent=G73425
PGSC0003DMB000000114	custom	exon	894279	894434	.	+	.	ID=G73425.e11;Parent=G73425
PGSC0003DMB000000114	custom	exon	895350	895427	.	+	.	ID=G73425.e12;Parent=G73425
PGSC0003DMB000000114	custom	exon	896006	896074	.	+	.	ID=G73425.e13;Parent=G73425
PGSC0003DMB000000114	custom	exon	896201	896266	.	+	.	ID=G73425.e14;Parent=G73425
PGSC0003DMB000000114	custom	exon	896355	896483	.	+	.	ID=G73425.e15;Parent=G73425
PGSC0003DMB000000114	custom	exon	896557	896613	.	+	.	ID=G73425.e16;Parent=G73425
PGSC0003DMB000000114	custom	exon	897008	897097	.	+	.	ID=G73425.e17;Parent=G73425
PGSC0003DMB000000114	custom	exon	898183	898248	.	+	.	ID=G73425.e18;Parent=G73425
PGSC0003DMB000000114	custom	exon	898917	898985	.	+	.	ID=G73425.e19;Parent=G73425
PGSC0003DMB000000114	custom	exon	899053	899157	.	+	.	ID=G73425.e20;Parent=G73425
PGSC0003DMB000000114	custom	exon	899300	899425	.	+	.	ID=G73425.e21;Parent=G73425
PGSC0003DMB000000114	custom	exon	899993	900051	.	+	.	ID=G73425.e22;Parent=G73425
PGSC0003DMB000000114	custom	exon	900156	900192	.	+	.	ID=G73425.e23;Parent=G73425
PGSC0003DMB000000114	custom	exon	900282	900416	.	+	.	ID=G73425.e24;Parent=G73425
