# Supplementary material for: Snf2 Family Gene Distribution in Higher Plant Genomes Reveals DRD1 Expansion and Diversification in the Tomato Genome
Source: PLoS One. 2013 Nov 28;8(11):e81147. doi: 10.1371/journal.pone.0081147 (PMC3842944; doi:10.1371/journal.pone.0081147)
Supplement: Dataset S2 — Text file of the multiple alignment of all plant Snf2 candidates. (ZIP) [file pone.0081147.s010.zip]

Archive with 1 entries (1 files):
- sd02_snf2_family_atpase_region.aln.fa
