# Supplementary material for: Snf2 Family Gene Distribution in Higher Plant Genomes Reveals DRD1 Expansion and Diversification in the Tomato Genome
Source: PLoS One. 2013 Nov 28;8(11):e81147. doi: 10.1371/journal.pone.0081147 (PMC3842944; doi:10.1371/journal.pone.0081147)
Supplement: Dataset S2 — Text file of the multiple alignment of all plant Snf2 candidates. (ZIP) [file pone.0081147.s010.zip › sd02_snf2_family_atpase_region.aln.fa]

>Sitalica|Si028655m
---------------------------YKAREAAT-AILGKTVDFQRKKSK-----AS-LRR---------LDDQPE-------------W--L-KG----------------GK-LRD----------YQ---------------------L----------------------EG----LNFLVNG----------------------------------------------------------------------W-R---------N-DT--------------------------------------------------------------------------------------------------------------------------------------NV----IL--------------------------ADEMGLGKT---------I----------------------------Q---------------------------------------------------------------S---------V--------SMLGFLH-----------------------------------------------------------------------------------------------------------------------------------------------------------------------------------------------------------------------------------N------------------------A-------------------------------------------QE--I----------------------------------------------------------------------------------------------------------N--G-PFLVVVP--LSTLSNWA--------------KEFRKWL----P--N----------------------------MN--VV------------IYV-----------------------------------------------------G-N-------------------------------------------------------------------------------RAS--RE--MC-QQ-Y-E-----F--FSDK-----------------KG-----------------GR-------------------------------------HVK---------------------FHTLI-------------------------------------TTYEVIL-------------K--------------------------D----------------------------------------------------------------------------------------------------------------------------------------------------------------------------------------------------------------------------------------------------------------------------------------------------------------------------------------------------------------------KAVL-SK-------------------------------------------------------------------------------------------------------------------------------------------------------IK--------------------------------------------------WN-----YLMVD---E--------------------------AHRL-K------N--------C-EA-------SL---YT--------T----L------------LEFS-TKN--KLLI-----------------TGT-PLQ---------------------------N-----S-VEEL-WA----------LLH---------FLD------P-VK-------------------------------FN--S--K--DS------------------FV-E----K-----------------------------------------Y--------------------------------------------------------------------------KNLS---------------------------------------------SFN------ETE--------------------------LA----------------------------NL--HK----------------------------------ELR-PH--------------------I-LRR-------------------------VI-K---DV-----------------------------------------------------------------------EK---S----------------LPPK-I-------------------------------E-RI---------------L------R------------VEMSP--------LQ-----KQYY-K---------WI--------------------------L----E-----RN--------------------F--------QNL-----------N----------K----------------------------------------------------------------GVR-G---------------------------------------------------------------N-------------------------Q---------------------------------------------------------------------V-----------S----L------------------------L---NI-----VV----------------------------------------------------------------------------E-L-KK--------------------------------CCNH----------------------------------------------------------------------------------------------------------------------------------------------------------------------------------------------------------------------------------------PF----------------------------------------------------------------------------------------------------------------------------------------------------------------------------------------L--------FE--------------------------------------------------------------------------------------------------------------------------------------------------------------------------------------------------------------------------------------------------------------------------------------------------------------------------------------------------------------------------------------------------------------------------------------------S---A-------DH--GYGGDS---------------------------------------------------------------------------------------------------------------------------------------------------------------------------------------------------------------------------------------------------------------------------------------------------------------------------------------------------------------------------------------------------------------------------------------------------------------------------------------------------------I------------------------------------------------------------------------------------------------------------------------------------------------------------------------------------------------------------GDRNKV-E-----------------------RI--V---MS-----------------------------------------------------------------------------------------------------------------------------------------------------------------------------------------SGKLV----------------------------------LLDKLL------------------------------------------------------------------------------VR--------------------LR-----------------------------------------------E-----------------------------------------------------------------------------------------------------------------------------------------------TN---HR-----------VLIF---SQ-----------------------MVK-MLDILA--------------------------------E-YL--S-------L---------R---G--------F--------------------------------------Q-----------F-QRLDG---S-TRADLR-HQA--------------------ME------------------------HF----------N-----------A-----PG------S-----------------------D---DF-C--------FLLS----------TRAGGLGINLA-----TADT---VIIF------------------DSDW--------------------------NPQ-NDL-------------------Q-------------------------AM-----------SRAHRI----GQQ--ET---------------V-------NIYRFV--T------------------------------C---------------------------------------------------------------------------K-------S-V----EED----------------------------------------I-LERA-KK-KM-------------VLD-HL---------------------------------------VIQK---L-------------------------NAEGRL--EKKESKKGG---SMFD-----------K------------------N--------------------------ELSA--------ILRF--------G----------------------------A-EELFKED---KTDEET--KRNL------ESLD--------------------------------------------------------------------------------------------------------------------------------------
>chromdb_plants|CHR1313
--------------------------------SSKLASIKQQSRVN-DDNELKKQQKE-FHQ---------YEHSPE-------------F--L-SG----------------GS-LHP----------YQ---------------------L----------------------EG----LNFLRFS----------------------------------------------------------------------W-S---------K-QT--------------------------------------------------------------------------------------------------------------------------------------HV----IL--------------------------ADEMGLGKT---------I----------------------------Q---------------------------------------------------------------S---------I--------AFLASLF-----------------------------------------------------------------------------------------------------------------------------------------------------------------------------------------------------------------------------------E------------------------E-------------------------------------------GV--S----------------------------------------------------------------------------------------------------------A--H-PHLVVAP--LSTLRNWE--------------REFATWA----P--Q----------------------------MN--VI------------MYV-----------------------------------------------------G-S-------------------------------------------------------------------------------AQA--RS--VI-RE-Y-E-----F--YFPK-----------------KL-KKNKKKKS--LVSESKHD-------------------------------------RIK---------------------FDVLL-------------------------------------TSYEMIN-------------L--------------------------D----------------------------------------------------------------------------------------------------------------------------------------------------------------------------------------------------------------------------------------------------------------------------------------------------------------------------------------------------------------------TTSL-KP-------------------------------------------------------------------------------------------------------------------------------------------------------IK--------------------------------------------------WE-----CMIVD---E--------------------------GHRL-K------N--------K-DS-------KL---FS--------S----L------------KQYS-TRH--RVLL-----------------TGT-PLQ---------------------------N-----N-LDEL-FM----------LMH---------FLD------A-GK-------------------------------FA--S--L--EE------------------FQ-E----E-----------------------------------------F--------------------------------------------------------------------------KD------------------------------------------------IN------QEE---------------------Q----IS----------------------------RL--HK----------------------------------MLA-PH--------------------L-LRR-------------------------VK-K---DV-----------------------------------------------------------------------MK---E----------------LPPK-K-------------------------------E-LI---------------L------R------------VDLSS--------KQ-----KEYY-K---------AI--------------------------L----T-----RN--------------------Y--------QIL-----------T----------R------------------------------------------------------------------RGG---------------------------------------------------------------A-------------------------Q---------------------------------------------------------------------I-----------S----L------------------------I---NV-----VM----------------------------------------------------------------------------E-L-RK--------------------------------LCCH----------------------------------------------------------------------------------------------------------------------------------------------------------------------------------------------------------------------------------------AY----------------------------------------------------------------------------------------------------------------------------------------------------------------------------------------M--------LE--------------------------------------------------------------------------------------------------------------------------------------------------------------------------------------------------------------------------------------------------------------------------------------------------------------------------------------------------------------------------------------------------------------------------------------------G---V-------EPDID---------------------------------------------------------------------------------------------------------------------------------------------------------------------------------------------------------------------------------------------------------------------------------------------------------------------------------------------------------------------------------------------------------------------------------------------------------------------------------------------------------------------------------------------------------------------------------------------------------------------------------------------------------------------------------------------------------------------------DPKEAF-K-----------------------QL--L---ES-----------------------------------------------------------------------------------------------------------------------------------------------------------------------------------------SGKLH----------------------------------LLDKMM------------------------------------------------------------------------------VK--------------------LK-----------------------------------------------E-----------------------------------------------------------------------------------------------------------------------------------------------QG---HR-----------VLIY---SQ-----------------------FQH-MLDLLE--------------------------------D-YC--S-------Y---------K---K--------W--------------------------------------H-----------Y-ERIDG---K-VGGAER-QIR--------------------ID------------------------RF----------N-----------A-----KN------S-----------------------S---RF-C--------FLLS----------TRAGGLGINLA-----TADT---VVIY------------------DSDW--------------------------NPH-ADL-------------------Q-------------------------AM-----------ARAHRL----GQT--NK---------------V-------LIYRLI--T------------------------------R---------------------------------------------------------------------------G-------T-I----EER----------------------------------------M-MQMT-KK-KM-------------VLE-HL---------------------------------------VVGR---L--------------------------K------------A-----QNIN-----------Q------------------E--------------------------ELDD--------IIRY--------G----------------------------S-KELFADENDE-AGKSR--QIHY------DAAAIDR--L-----------------------------------------------LDR------------------------------------------------------------------------------
>refseq|gi|356577640|ref|XP_003556932.1|
-----------------------------------------------------------------------PEQNNDEQA-LSESALN--KLVGAAEIYDLKE--KEAPETLVCN-LKP----------YQ---------------------K----------------------QA----LHWMTEI-E------------------------------KG--MDIESVERNLHPCWSAYTICKG-----------------RR---TIYLNIFTGEASKKFP--------------------------------------------------------------------------------------------------------------------KATQMAR-GG----IL--------------------------ADAMGLGKT---------V----------------------------M---------------------------------------------------------------T---------I--------ALILSNPG-------------------------------RGNSENNDV------------------------------------------------------------------------------------------------------------------ENGDDNFITN---------------------------------------------------------------------------------------------------------------------------------------------------------------------------------KRKNANT--------------------------------------------------------LHKFEG-GTLIVCP--MALLSQWK--------------DELETH-----SKEGS---------------------------IS--IF------------VHY-----------------------------------------------------GGA------------------------------------------------------------------------------------RTT-DP-WM------IS-G---------------------------------------------------------------------------------------------------------HDVVL-------------------------------------TTYGVLQ-------------A--------------------------AYKNDG---------------------------------------------------------------------------------------------------------------------------------------------------------------------------------------------------------------------------------------------------------------------------------------------------------------------------------------------------------------E-NSIY-NK-------------------------------------------------------------------------------------------------------------------------------------------------------VK--------------------------------------------------WY-----RVVLD---E--------------------------AHNI-K------A--------H-RN-------QT---AQ--------S----A------------FVLS-SHS--RWCL-----------------TGT-PLQ---------------------------N-----S-LEDL-YS----------LLR---------FMR------V-EP-W-CNL------------A-----------------------------------------WWQ-K----L-----------------------------------------I------------------------------------------------------------------------------------------------------------------------------------QRPY-EN-----GD-----PRSLK-----------------------------------LV--KA----------------------------------ILR-ML--------------------M-LRR-------------------------TK-E---TK----------------------------------------------------------------------------DKK-G------RPILF-LPPI-D-------------------------------F-QL---------------I------E------------CEQSE--------SE-----RDFY-E---------AL--------------------------F----E-----RS--------------------K---VQFD-------Q-YV-AQGK-----------------------------------------------------------------------------------------------------------------------------------------------------------------------------------------------------------------------------------------------V----------LHHYANI------------------------L---DL-----LM----------------------------------------------------------------------------Q-L-RR--------------------------------CCNH----------------------------------------------------------------------------------------------------------------------------------------------------------------------------------------------------------------------------------------PF----------------------------------------------------------------------------------------------------------------------------------------------------------------------------------------L--------VM--------------------------------------C--------GS-------------DTQKR-----------------------------------------------------------------------------------------------------------------------------------------------------------------------------ADLSRL--ARKFFQTN-TE-FPDESN-----------------------QND-PRQ------------------------AYIAEVLENIQKGD--IIE------------CSICM----ES--P-EDPV-FTP-CAH-KFCRECLF------------------------------SCWGTSV----G----------------------------------------------------------------------------------------------------------------------------------------------------------------------------------------------------------------------------------------------------------------------------------------------------------------------------------------------------------------------------------------------------------------------------------------------------------------------------------------------------------------------------------------------------------------------------------------------------------------------------------------------------------------------------------------------------------------------------------------------------------------------------------G---KCP---I--C----------------------RQLLQKDD----LITYSSESPF-----------------------------------------------------------------------------KVD--------------------------------------I-KNNVT---ESSKVS----------------------------------KLFEFL-------QR-ILNT-------------------------------------------------------------SS-----------------------------------------------------------------------------------------------------------------------------------------------------------------------------------------------------------------------------EK-----------SIVF---SQ-----------------------WTS-FFDLLE--------------------------------N-PL--R-------R---------R---G--------I--------------------------------------G-----------F-LRYDG---K-LTQKQR-EKV--------------------LD------------------------EF----------N-----------------ET-----RE---------------------------KR-V--------LLMS----------LKAGGVGLNLT-----AASN---VFIM------------------DPWW--------------------------NPA-VEE-------------------Q-------------------------AI-----------MRIHRI----GQN--RR---------------V-------VVRRFI--V------------------------------K---------------------------------------------------------------------------D-------T-V----EDR----------------------------------------L-QQVQ-AR-KQ-------------RMI-SG---------------------------------------TL-------------------------------------------------------------------------------------------------------------------TDD-EV--------------------------------------------------------RT-------------ARIQD------LK----------------------------M------------------L----------------------------FT--------------------------------------------------
>Stuberosum|PGSC0003DMB000000377|GR_463965..471069
--------------------------------------------------------------------------GRSVKDIGPTEL--LPDGI-IPSDDIDMTEICVHP-RHRKQ-MKS----------HQ---------------------V----------------------EG----FNFLVSN-------------------------------------------------------------------------------------------------------------------------------------------------------------------------------------------------------LL-------------RD-K-GGC----IM--------------------------AHAPGSGKT---------F----------------------------M---------------------------------------------------------------I---------I--------SFLQSFMANNDRA----------------------------------------------------------------------------------------------------------------------------------------------------------------------------------------------------------------------------------------------------------------------------------------------------------------------------------------------------------------------------------------------------------------------RPLVVLP--RGILGTWK--------------KEFLRWQ----VDEI----------------------------------------------PLYDFYSVKADNR---------------------------------SQQLEVLKQWSQE----------------------------------------------------------------------------------------------------------------------------------------------------------------------------------------------------------------RSVLF-------------------------------------LGYKQFSTIVC-DNVG-----------------------------------------------------------------------------------------------------------------------------------------------------------------------------------------------------------------------------------------------------------------------------------------------------------------------------------------------------------------------------------S--ATAA----------ACQEILLKC-----------------------------------------------------------------------------------------------------------------------------------------------------------------------------------------------------------PS-----ILILD---E--------------------------GHTP-R------N--------Q-DT-------DV---LT--------S----L------------XEGP-DTP--EGGA-----------------FGT-LYQ---------------------------N-----H-VKEV-FN----------ILN---------LVR------P-KF-------------------------------LKLETSRS----------IKRTILSKVASSNRRN-----------------------------------------------------------------------------------------------------------------------------------------------------------------------------------LL----K--K--SNDNDF-------------YELVEHTLLKDDNF--SRK----SAVILGL--RK----------------------------------MTE-KV----------------------LHY-------------------------YK-G---DFLEE------------------------------------------------------------------------------------------LPGL-V-------------------------------D-YT---------------V------L------------LKLHP--------KQ-----KSEV-A---------EL-KK-----L-GR-----------KFKI------------------------------------------------------------------------------------------------------------------------------------------------------------------------------------------------------------------------------------------------------------------------------------------------------------------------------------------------------------------------------------------------------------------------------------------SSEGSA--------------------------------LYVH----------------------------------------------------------------------------------------------------------------------------------------------------------------------------------------------------------------------------------------PQ----------------------------------------------------------------------------------------------------------------------------------------------------------------------------------------L--------KS---------------------------------------------------------------------------------------------------------------------------------------------------------------------------------------------------------------------------------------------------------------------------------------------------------------------------------------------------------------------------------------------------------------------------------------------------------------------------------------------------------------------------------------------------------------------------------------------------------------------------------------------------------------------------------------------------------------------------------------------------------------------------------------------------------------------------------------------------------------------------------------------------------------------------------------------------------------------------------------------------------------------------------------------------------------------------------------------------------------------------------------------------------------------------------------------------------------------------------------------------------------------------------------------------------------------------LS-R----NCSVK------DRVD--------EE-----------KI--------------------------------------DTLLENLELREGVKGK----------------------------------FYLNLL------------------------------------------------------------------------------------------------------------------------------------------------------------------------------------------------------------------------------------------------------------------------------------------------QLCETKG---EK-----------MLVF---SQ-----------------------YLL-PLKFLE--------------------------------R-LT--VKTKGY-SL-------------G--------K--------------------------------------E-----------L-FMITG---D-TDGDVR-ESS--------------------ME------------------------RF----------N------------------T-------------------------------SPDAR-V--------FFGS----------IKACGEGISLV-----GASR---IIIL------------------DVHL--------------------------NPS-VTR-------------------Q-------------------------AI-----------GRAFRP----GQE--RK---------------V-------YTYRLV--A------------------------------S---------------------------------------------------------------------------E-------S-P----EEE----------------------------------------D-HATC-FK-KE-------------SIA-KL---------------------------------------WFEW-----SE---N----------YA--QPDFE--M-ETVDINNCEDL-FLESTR--LNEDLV---------ALYK---------R--------------------------------------------------------------------------------------------------------------------------------------------------------------------------------------------------------------------------------------------------------
>Rcommunis|29729.m002386
-----------------------------------------------------------------------ISYSRKRPRFDVAGFYE----AIKPSKSSP-ILNDD-LPDLLPV-LRP----------YQ---------------------R----------------------RA----AYWMLQQE-KGHSRDSIEKE-------------------------------------------------------------RSQFFSPLCMPV----DFLDSC---LTMFYNP--------------------------------FS------------------------------------------------------------GNVSLCPDISS-PHIF----GG----IL--------------------------ADEMGLGKT---------V----------------------------E---------------------------------------------------------------L---------L--------ACIFAHRKSACEDGI----------------------F-IDNTWQDSG------------------------------------------------------------------------------------------------------------------------------------------------------------------DQKIDRKRLKQERVE------------------------------------------------------------------------------------------------------------------DGEHVCQMCSELIQANE--------------------------------------------------------SPIATG-ATLIVCP--APILPQWH--------------AEIARHT----RPGS----------------------------LK--TC------------VYE-----------------------------------------------------GV-RDTSL------SNR--------------------------------------------------------------------------SA-MD--ISELVS-----------------------------------------------------------------------------------------------------------ADIVL-------------------------------------TTYDVLK-------------E--------------------------DLSHDSDRHE-GDRHFLRFQK-----------------------------R-------------------------------------YPVI---------------------------------------------------------------------------------------------------------------------------------------------------------------------------------------------------------------------------------------------------------------------------PTLL-TR-------------------------------------------------------------------------------------------------------------------------------------------------------IF--------------------------------------------------WW-----RVCLD---E--------------------------AQMV-E------S--------N-AA-------AA---AE--------M----A------------LRLS-AKY--RWCI-----------------TGT-PIQ---------------------------R-----K-LDDL-YG----------LLR---------FLK------A-SP-------------------------------FNVSR------------------------WWI-D----V-----------------------------------------I------------------------------------------------------------------------------------------------------------------------------------RDPYERGDVGAMD----------------------------------------------FT--HN----------------------------------FFK-QI--------------------M-WRS-------------------------SK-V---HVAGELQ----------------------------------------------------------------------------------------LPPQ-E-------------------------------E-CV---------------S------W------------LAFSA--------IE-----EHFYQRQHET-CVSYAR-------------------------EVIDSLKDDILKRRVPG--------------------------------------------------------------------------------------------------------------------------------------------------------------------------------------------------------------------------------------------------------------------------------------------FADPFITHAEAAKL------------------------L---NS-----LL----------------------------------------------------------------------------K-L-RQ--------------------------------ACCH----------------------------------------------------------------------------------------------------------------------------------------------------------------------------------------------------------------------------------------PQ----------------------------------------------------------------------------------------------------------------------------------------------------------------------------------------V-----------------------------------------------------------------------------------------------------------------------------------------------------------------------------------------------------------------------------------------------------------------------------------------------------------------------------------------------------------------------------------------------------------------------------------------------------------------------------------------------------------------------------------------------------------------------------------------------------GSSGLRSV--Q-QSPM-NMEEIL---------M-VLIGKTKIEGEEALRKLVVALNALAGIAIIEQKFSQAALLYREALAVSEE--HSEDFRL--------------------------------------------------------------------DPLLNIHIHHNLAEILPVVTDCSTHLSSNGQQLHGNSGKVF-KLQTCEEW-ETNALKRQKVSGDHDSDFTVDT---E----NILFA-SENA-LNGDKGGDDKSNLPSRSFSEGYLKATCEELKQKYLSMFTAKLSMAQKDFRKSYMQVCNAISD-GENQHSAWWLNALYHAELNKDFKRDLIKKIEEAVSGTLNNSRSSRIASQFRSIA-----ALKYHIQTRLDQLEASRKTLLDRLLEIDLTMG-QPKEADIERVRFCRICQAVDDGPICLHCELDELFQDYEARLFRLNKLRG---DIITSAEEAVDLQKKNSALNRFYWNLSGTNRSSTSSDDANDASKR-RDAGERVVVSKSPSELEVVLGVVKSYCKIQLG--KEGI--SAASKQLHILEGMRKEYSHARSLAVAQAQILHAHDEIKMATSRLHLR-ENE---DDNSLDALGPNELESASVLQSSEKFISLTLLSRIKGRLRYLKGLVLSKQKPPPESSSN-SSLTQEMATMSTSEEKMSDDLPKDDEEACPICQEKMHNQKMVFQCGHVTCCKCLFAMTE---HHDNKFQR-KWVMCPTCRQHTDFRNI----------------AYADDRN-DKSCNSAVLNTVQGYEKCEASLIVQGSYGTKIE----------------------------------AITRRILGIKS------------SDPE-------------------------------------------------------------------------------------------------------------------------------------------------------------------------------------------------------------------------------------------------------------------------------------AK-----------VLVF---SS-----------------------WND-VLDVLE--------------------------------H-AFNAN---------------------G--------I--------------------------------------T-----------Y-IRMKG---G---------------------------------------------------------------------------SNTIGNHRVHSQKE------------------------------SPKPIQ-V--------LMLL----------VQHGANGLNLL-----EAQH---VVLV------------------EPLL--------------------------NPA-AET-------------------Q-------------------------AI-----------SRVHRI----GQE--NR---------------T-------LVHRFM--V------------------------------K---------------------------------------------------------------------------N-------T-V----EES----------------------------------------I-YKLN-RS-R-------------NTSS-FI---------------------------------------SGNTKNQDQQLLTLKDVESLFTSTVPK-----------GDEELTESLRHLPPSAAAAIAAERRLKE-----------------------------------------------------------------------------------------------------------------------------------------------------------------------------------------------------------------------------------------------------------------------------
>Stuberosum|PGSC0003DMB000000168|GR_561767..589922
--------------DAD-ETDQAK-----HYLESNE----KYYLMAHSVK----------ET---------IAEQPS-------------S--L-KG----------------GK-LRG----------YQ---------------------M----------------------NG----LRWLVSL----------------------------------------------------------------------Y-N---------N-HL--------------------------------------------------------------------------------------------------------------------------------------NG----IL--------------------------ADEMGLGKT---------V----------------------------Q---------------------------------------------------------------V---------I--------SLMCYLM-----------------------------------------------------------------------------------------------------------------------------------------------------------------------------------------------------------------------------------E------------------------T-------------------------------------------KN--D----------------------------------------------------------------------------------------------------------R--G-PFLVVVP--SSVLPGWE--------------SEINFWA----P--D----------------------------ML--KI------------VYS-----------------------------------------------------G-P-------------------------------------------------------------------------------PEE--RR--KL-FK-E-R-----I-----------------------------------------V---------------------------------------HQK---------------------FNVLL-------------------------------------TTYEYLMNK-----------H--------------------------D----------------------------------------------------------------------------------------------------------------------------------------------------------------------------------------------------------------------------------------------------------------------------------------------------------------------------------------------------------------------RPKL-SK-------------------------------------------------------------------------------------------------------------------------------------------------------VH--------------------------------------------------WH-----YIIID---E--------------------------GHRI-K------N--------A-SC-------KL---NA--------D----L------------KHYR-SNH--RLLL-----------------TGT-PLQ---------------------------N-----N-LEEL-WA----------LLN---------FLL------P-NI-------------------------------FN--S--S--ED------------------FS-Q----W-----------------------------------------F--------------------------------------------------NKPF-ES------------G---DSSPDE-A------------------------------------------LLS------EEE-----------NLL-------I----IN----------------------------RL--HQ----------------------------------VLR-PF--------------------V-LRR-------------------------LK-H---KV-----------------------------------------------------------------------EN---E----------------LPSK-I-------------------------------E-RL---------------V------R------------CEASS--------YQ-----KLLM-K---------RV--------------------------E----Y-----NL--------------------G----------------------A----------F------------------------------------------------------------------GTS---------------------------------------------------------------K-------------------------A---------------------------------------------------------------------R-----------S----V------------------------H---NS-----VM----------------------------------------------------------------------------E-L-RN--------------------------------ICNH----------------------------------------------------------------------------------------------------------------------------------------------------------------------------------------------------------------------------------------PY----------------------------------------------------------------------------------------------------------------------------------------------------------------------------------------L--------SQ--------------------------------------------------------------------------------------------------------------------------------------------------------------------------------------------------------------------------------------------------------------------------------------------------------------------------------------------------------------------------------------------------------------------------------------------L---H-------VEE----------------------------------------------------------------------------------------------------------------------------------------------------------------------------------------------------------------------------------------------------------------------------------------------------------------------------------------------------------------------------------------------------------------------------------------------------------------------------------------------------------------VHE--------LVPK--------------------------------------------------------------------------------------------------------------------------------------------------------------------------HY-----------------------L-P-----------------------TF--V---RL-----------------------------------------------------------------------------------------------------------------------------------------------------------------------------------------CGKLE----------------------------------MLDRLL------------------------------------------------------------------------------PK--------------------LK-----------------------------------------------A-----------------------------------------------------------------------------------------------------------------------------------------------TD---XP-----------GLAF---LN-----------------------NDQ-AADVME--------------------------------D-YL--C-------W---------K---Q--------Y--------------------------------------K-----------Y-LRLDG---H-TCGGDR-GAL--------------------ID------------------------KF----------N-----------Q-----PN------S-----------------------P---FF-I--------FLLS----------IRAGGVGVNLQ-----AADT---VIIF------------------DTDW--------------------------NPQ-VDL-------------------Q-------------------------AQ-----------ARAHRI----GQK--KD---------------V-------LVLRLE--T------------------------------V---------------------------------------------------------------------------Q-------T-V----EEQ----------------------------------------V-RAAA-EH-KL-------------GVA-NQ---------------------------------------SITA---G-----------------FFDNNT--SAEDRR------------------------------------------------E--------------------------YLES--------LLRE--------S----------------------------K-KEEDAPVL--------------------DDDSLND--L-----------------------------------------------IARSEPEIDIFE---------------------------------------------------------------------
>Mguttatus|mgv1a001993m
-------------------------------------------------------------------------------------------------------------------------------------------------------------------------------------------------------------------------------------------------------------------------------------------------------------------------------------------------------------------------------------------------------------------------------------------------------------------------------------------------------------------------------------------------------------------------------------------------------------------------------------------------------------------------------------------------------------------------------------------------------------------------------------------------------------------------------------------------------------------------------------------------------------------------------------------------------------------------------------------------------------------------------------------------------------------------------------------------------------------------------------------------------------------------------------------------------------------------------------------------------------------------------------------------------------------------------------------------------------------------------------------------------PIVI-------------------------------------TSYEIAM-------------S--------------------------DA---------------------------------------------------------------------------------------------------------------------------------------------------------------------------------------------------------------------------------------------------------------------------------------------------------------------------------------------------------------------RRAL-RH-------------------------------------------------------------------------------------------------------------------------------------------------------YK--------------------------------------------------WK-----YLVVD---E------------------------------------------------------------------------------------------------------LLL-----------------TGT-PLQ---------------------------N-----N-LAEL-WS----------LLN---------FIL------P-DI-------------------------------FS--S--H--EE------------------FE-S----W-----------------------------------------F-------------------------------------------------------------------DF-SGKCANEALKE------------------------------------------EME------EKR-----------RAQ-------V----VA----------------------------KL--HS----------------------------------ILR-PF--------------------L-LRR-------------------------LK-A---DV-----------------------------------------------------------------------EQ---L----------------LPRK-K-------------------------------E-II---------------L------Y------------ATSTV--------YQ-----KNFQ-E---------HL--------------------------I----N-----RT--------------------L--------EGH-----------L----------IEKT-NY----------------------------------------------------------A--YGM----------------------------------------------------------------------------------------R---------------------------------------------------------------------G-----------K----L------------------------N---NL-----MI----------------------------------------------------------------------------Q-L-RK--------------------------------NCNH----------------------------------------------------------------------------------------------------------------------------------------------------------------------------------------------------------------------------------------PD----------------------------------------------------------------------------------------------------------------------------------------------------------------------------------------L--------LE--------------------------------------------------------------------------------------------------------------------------------------------------------------------------------------------------------------------------------------------------------------------------------------------------------------------------------------------------------------------------------------------------------------------------------------------S---A-------FDG--S--------------------------------------------------------------------------------------------------------------------------------------------------------------------------------------------------------------------------------------------------------------------------------------------------------------------------------------------------------------------------------------------------------------------------------------------------------------------------------------------------------------------------------------------------------------------------------------------------------------------------------------------------------------------------------------------------------------------------YFYPPV-D-----------------------QI--V---EQ-----------------------------------------------------------------------------------------------------------------------------------------------------------------------------------------CGKFQ----------------------------------LLDRLL------------------------------------------------------------------------------TK--------------------LF-----------------------------------------------A-----------------------------------------------------------------------------------------------------------------------------------------------RK---HK-----------VLVF---SQ-----------------------WTK-ILDIME--------------------------------Y-YF--S-------E---------K---G--------L--------------------------------------E-----------V-CRIDG---N-VKLSER-KRQ--------------------IQ------------------------EF----------N-----------D-----VD------S-----------------------S---YR-I--------FLLS----------TRAGGLGINLT-----AADT---CILY------------------DSDW--------------------------NPQ-MDL-------------------Q-------------------------AM-----------DRCHRI----GQT--KP---------------V-------HVYRLA--T------------------------------A---------------------------------------------------------------------------Q-------S-V----EGR----------------------------------------I-LKRA-FS-KL-------------KLE-HV---------------------------------------VIGK---G-----------------QFKQERSKTEGIE-----------------------TMSE----------------------E--------------------------ELLA--------LLRD--------E----------------------------DNEED-KLIQTD-I----------------SDEDLEI--V-----------------------------------------------LDRSDLIVNS-----------------------------------------------------------------------
>Creinhardtii|Cre06.g270850.t1.1
----------------------------------------------AA--AEAAAAEAEEAEEAAEAE----EADVVFEGG--------FR------V--------PARL--YGR-LFD----------YQ---------------------R----------------------TA----VKWLWEL----------------------------------------------------------------------HV----------Q-GA--------------------------------------------------------------------------------------------------------------------------------------GG----IL--------------------------GDEMGLGKT---------V----------------------------Q---------------------------------------------------------------M---------I--------AYLAGLH-----------------------------------------------------------------------------------------------------------------------------------------------------------------------------------------------------------------------------------A--------------------------------------------------------------------SG--L----------------------------------------------------------------------------------------------------------Y--R-PSLIVCP--ATVLRQWM--------------RELRTWA----P--A----------------------------LR--VV------------LLH------ESG---RNPPSG------LLRP-------------------------------------------------------------------------------------------------------------D--RA--GV-LE-AA-----------LSPCPAGLEPLLGSSSRTSPTPGAPGSGSGSGASVSY----------------------------------------------------------------PGVVL-------------------------------------TTYDQLR-------------L--------------------------HR----------------------------------------------------------------------------------------------------------------------------------------------------------------------------------------------------------------------------------------------------------------------------------------------------------------------------------------------------------------------DLL-L------------------------------------R-------------------------------------------------------------------------------------------------------------------VR--------------------------------------------------WG-----VAVLD---E--------------------------GHKI-R------N--------P-DS-------EI---TL--------V----C------------KQLH-TVH--RLIM-----------------SGS-PIQ---------------------------N-----R-LSEL-WS----------LFD---------FIF------P-GK-------------------------------LG--T--L--PV------------------FQ-A----Q-----------------------------------------FA----------------------------------VPI--------------------------QVGGYANASSLQV--TT---------------------------------------------------AYK---------------------C----AV----------------------------VL--RD----------------------------------LIA-PY--------------------L-LRR-------------------------RK-A---DV-----------------------------------------------------------------------AA---Q----------------LPAK-T-------------------------------E-QV---------------L------F------------CTLVS--------EQ-----LELY-R---------SY--------------------------L----A-----SK--------------------E--------VGE---I-L----------------------------------E------------------------------------------------GSR---------------------------------------------------------------------------------------------------------------------------------------------------------------------------R----A------------------------L---CG-----ID----------------------------------------------------------------------------I-L-RK--------------------------------VCNH----------------------------------------------------------------------------------------------------------------------------------------------------------------------------------------------------------------------------------------PD----------------------------------------------------------------------------------------------------------------------------------------------------------------------------------------L--------LE--------------------------------------------------------------------------------------------------------------------------------------------------------------------------------------------------------------------------------------------------------------------------------------------------------------------------------------------------------------------------------------------------------------------------------------------R---L-------SAQDAED---------------------------------------------------------------------------------------------------------------------------YG----------------------------------------------------------------------------------------------------------------------------------------------------------------------------------------------------------------------------------------------------------------------------------------------------------------------------------------------------------------------------------------------------------------------------------------------------------------------------------------------------------------------------------------------------------------------------------------------------------------------------N--P---AR-----------------------------------------------------------------------------------------------------------------------------------------------------------------------------------------SGKLR----------------------------------VAERVL------------------------------------------------------------------------------DS--------------------WR-----------------------------------------------A-----------------------------------------------------------------------------------------------------------------------------------------------AG---HK-----------ALLF---CQ-----------------------TQQ-MLDIFE--------------------------------K-LA--R-------S---------KKSPA--------W--------------------------------------S-----------Y-HRMDG---G-TPVASR-SRL--------------------ID------------------------DF----------N-----------------NN------P-----------------------D---VF-L--------FLLT----------TKVGGLGVNLT-----GATR---VMLY------------------DPDW--------------------------NPS-TDI-------------------Q-------------------------AR-----------ERAWRI----GQS--QP---------------V-------TIYRLI--T------------------------------A---------------------------------------------------------------------------G-------T-I----EEK----------------------------------------V-YHRQ-IY-KN-------------FLT-NK---------------------------------------VLRD-----------------------------------------------------------------------------------PRQ-KRFFTA----R------------DISE--------LFTL--------GPE--YKK-----------------------GAAAAAA-------GG--GSGAGGDTETARIFGS-----------------------------------------------------------------------------A------------------------------------------------------
>Csativus|Cucsa.308000.1
-----------------------------------------------------------------------------ILFNILKVLRPLDLVRVASTCRHLRSLAALIMPCMKLK-LYP----------HQ---------------------Q----------------------AA----VEWMLHRERHAE-----SFYHPLYAP--FSTEDGFSFHVNTVTGEIVTGGAPAITDFR-------------------------------------------------------------------------------------------------------------------------------------------------------------------------GG----LF--------------------------CDEPGLGKT---------I----------------------------T---------------------------------------------------------------A---------L--------SLILKTQGTLAEPPP-GAQIVWCTHNGNRKCGYYE--VSSTSNTITN-HFVLK-------EAVEWNPLKGL---------EDLTYHTPKRARMTTLDDR-HTTNNSCA---GNELSSPSS-----AVDMVRCTRSLSSVKRNLLLAYEGASSLSKELNDGKKSTRTRTRKFPVGEKKVGASPASPSNGFTNN---YEVLGTTNADKFEYKDTWVQCDACHKWRKLAET-SVADSSAAWFCSMHTDP-FYQSCSVP-----------EESYDKCRPITNLLGFYSKETSGGEKKNVSFFTSVLKE--------NRALINSGTKRTLTWLSSLTPEKISEMERTGLRSPILTS-YIIPGGNVRGFHQIIDAFGLV-RKMEKGTMRWYYPQNLHNLAFDVAALRIALSEPLDLV-RLYLSR-ATLIVVP--SNLVDHWK--------------TQIQKHV----R-PGQ---------------------------LL--VY------------VWT------------------------------------------------------------------------------------------------------------------------------------------------DH-RK-PSAHCLAWD---------------------------------------------------------------------------------------------------------YDVII-------------------------------------TTFSRLS-------------A--------------------------EWGP--RK---------------------------------------------------------------------------------------------------------------------------------------------------------------------------------------------------------------------------------------------------------------------------------------------------------------------------------------------------------------RSIL-MQ-------------------------------------------------------------------------------------------------------------------------------------------------------VH--------------------------------------------------WS-----RVILD---E--------------------------GHTL-G------S--------S-LNLT-----NK---LQ--------M----A------------ISLV-STN--RWIL-----------------TGT-PTP---------------------------NTPN--SQLSHL-QP----------LLR---------FLH------E-EA-------------------------------YGQNHKS-----------------------WEAG----------------------------------------------I------------------------------------------------------------------------------------------------------------------------------------LRPFEAEM-EEGRL---------------------------------------------LL--LN----------------------------------LLR-RC--------------------M-ISA-------------------------RK-I---DL-----------------------------------------------------------------------LT--------------------IPPC-I-------------------------------K-KV---------------K------Y------------LNFTE--------EH-----ARSY-N---------EL-------------------------VV----------TV-------------------------------------------------------------------------------------------------------------------------------------------------------------------------------------------------------------------------------------------------------------------------------------------RRNILMADWNDPSHVESL------------------------LNPKQWKFRSATI----------------------------------------------------------------------------KNI-RL-----------------------------SCCVAGHIKVAEAGEDIQETMDILVDD---GLDPMSQEYSY-----------------------------------------------------------------------------------------------------------LKYNLL----------------------------------------------------------------------YGGSCSRCGEWCRL-PV----------------------------------------------------------------------------------------------------------------------------------------------------------------------------------------IAPCRHLLCLD------------------------------------------------------------------------------------------------------------------------------------------------------------------------------------------------------------------------------------------------------------------------------------------------------------------------------------------------------------------------------------------------------------------------------------------------------------------------------------------------------------------------------------------------------------------------------------------------------------------------------------------------------------------------------------------------------------------------------------------------------------------------------------------------------------------------------------------------------------------------------------------------------------------------------------------------------------------------------------------------------------------------------------------------------------------------------------------------------------------------------------------------------------------------------------------------------------------------------------------------------------------------------------------------------------------------------------------------CVALDSEGCTFPGCGKLYVMQTPETLARPENPNPKWPVPKDLI--ELQPSYK---Q-------DNWDPDWQSTSSSKVA----------------------------------YLIERLKDLSETNNEAA---------------LLPPSS----LTKSGALLQEVDHSRAITSDHEIVR---------------------------------------------------------------------------------------------------------------------------------------------------------------------------------------------------------------------------------------------DK-----------VLIF---SQ-----------------------FLE-HIHVIE--------------------------------Q-QL--T-------I---------A---G--------I--------------------------------------R-----------F-AGMYS---P-MHASNK-MKS--------------------LA------------------------MF----------Q-----------------HD-----AS---------------------------CM-V--------LLMD-----------GSAALGLDLS-----FVTY---VFLM------------------EPIW--------------------------DRS-MEE-------------------Q-------------------------VI-----------SRAHRM----GAI--RP---------------I-------HVETLV--M------------------------------H---------------------------------------------------------------------------E-------T-I----EEQ----------------------------------------M-VQFL-QD-PD-------------ECK-RL----------------------------------------MKE-----------------------------------------------------------------------------------------------------------------EFGKPDYEGP-R-AHRSLHDFAGSNYLSQLKFVR----------------TKPTME------------------------------------------------------------------------------------------------------------------------------------------------------------------
>Vcarteri|Vocar20007125m
----------------------------------------------------------------------EGIKKLWG-----DQLDRSIEKL-LDFMQSGERPAVQQPPGLTVT-MRP----------YQ---------------------L----------------------QS----LAFMLEI-ERLVDRP-----TANGAEGGAGPSTSSAPAATGQAAAAAAAAASSLVDPADAPDGGCPGGYRRLFWLPVTNA-QGKRYWYSPVFE--RL----TR--------------------------------------------------------------------------------------------------------------------VVPAQST-GG----FL--------------------------AEEMGLGKT---------V----------------------------E---------------------------------------------------------------V---------M--------ALILANPPA--------------------------------------------------------------------------------------------------------------------------------------------------------------------------------------------------------------------------------------------------------------------------------------------------------------------P--------------SVVAGR------ELSCG----------------------------------------------------------------RIVSR-ATLVVCA--VSLVGQWQ--------------MEAASKT----TR--A---------------------------IR--IH------------PYH-----------------------------------------------------GPS------------------------------------------------------------------------------------RIR-DP-MR------LATE---------------------------------------------------------------------------------------------------------FDVVV-------------------------------------TTYQTLQ-------------S--------------------------DHAG----------GSKD-------------------------------------------------------------------------------------------------------------------------------------------------------------------------------------------------------------------------------------------------------------------------------------------------------------------------------------------------------PC-QQ-------------------------------------------------------------------------------------------------------------------------------------------------------IR--------------------------------------------------WH-----RIVFD---E--------------------------GHTL-R------S--------V-AS-------KM---YK--------A----A------------IELV-ADR--RWIC-----------------TGT-PIN---------------------------N-----A-VEDL-QG----------QFG---------AIH------L-TP-L-GKK------------T-----------------------------------------YFD-S----H-----------------------------------------V------------------------------------------------------------------------------------------------------------------------------------KLPY----------------HQVWT----------------------------------PL--LY----------------------------------VLR-HT--------------------M-IRH-------------------------TK-G---QN-----------------------------------------------------------------------------LG-G------EGVLQ-LPDK-T-------------------------------E-TD---------------V------P------------VYLTA--------QE-----QELY-R---------KV--------------------------H----G-----EA--------------------Q---LGWQ-------K-LKVSVVS-----------------------------------------------------------------------------------------------------------------------------------------------------------------------------------------------------------------------------------------------RLV--------KCKKRTD------------------------R---RM-----LD----------------------------------------------------------------------------PVI-PR--------------------------------IL-------------------------------------------------------------------------------------------------------------------------------------------------------------------------------------------------------------------------------------------------------------------------------------------------------------------------------------------------------------------------------------------------------------------------------------------------------------------------------------------------------------------------------------------------------------------------------------------------------------------------------------------------------------------------------------------------QLVVNEAQEEEVVAAVSGWPAGGCWPGTWRFQILSASRPWQASIRAKNQPTVNGGSGGGGGG-----GGGGGGADAEAESTEVPIPADI------AE------------CPICV----DT--L-DQPV-VTQ-CRH-WFCRECII------------------------------GWINASA-----------------------------------------------------------------------------------------------------------------------------------------------------------------------------------------------------------------------------------------------------------------------------------------------------------------------------------------------------------------------------------------------------------------------------------------------------------------------------------------------------------------------------------------------------------------------------------------------------------------------------------------------------------------------------------------------------------------------------------------------------------------------------------------HHDCP---A--C----------------------RQPVTVVS-----------------------------------LR--RGCVS----------------ARRAAAQGGTSNEDEATSG-S---DEVG----IP------------------------------------------------CESKLR----------------------------------MLLAEL-------RA-MRAA------------------------------------------------------------DPT-----------------------------------------------------------------------------------------------------------------------------------------------------------------------------------------------------------------------------AK-----------ALVF---TQ-----------------------FGQ-TLDWLK--------------------------------P-KL--V-------A---------E---G--------F--------------------------------------G-----------H-STITG---D-MTQKKR-TEA--------------------ID------------------------SF----------Q-----------------RN-----PK---------------------------TC-V--------FLLS----------MRSGAVGINLT-----AANY---VFLL------------------EPCM--------------------------NPA-MEEHGSHTATLKSARLPRHIVFR-------------------------AI-----------GRAWRM----GQQ--RP---------------V-------VVKRFF--V------------------------------K---------------------------------------------------------------------------G-------S-V----EER----------------------------------------V-MEVV-KT-RR-------------LAG-NG---------------------------------------AG-------------------------------------------------------------------------------------------------------------------ASTSNA---------------------SPSLLLL----------------GNGHHDSHGAAAAAVVGS--LRQDRTDL--------------------------------------------------------------------------------------------------------------------------------------------
>chromdb_plants|CHR2609
--------------IED-ESYQPQ-----HYLESNE----KYYQLAHSVK----------ET---------VNDQPS-------------Y--L-QG----------------GK-LRE----------YQ---------------------M----------------------NG----LRWLVSL----------------------------------------------------------------------Y-N---------N-NL--------------------------------------------------------------------------------------------------------------------------------------NG----IL--------------------------ADEMGLGKT---------V----------------------------Q---------------------------------------------------------------V---------I--------SLLCYLM-----------------------------------------------------------------------------------------------------------------------------------------------------------------------------------------------------------------------------------E------------------------T-------------------------------------------KN--D----------------------------------------------------------------------------------------------------------R--G-PFLVVVP--SSVLPGWE--------------SELSFWA----P--S----------------------------IN--KI------------AYS-----------------------------------------------------G-P-------------------------------------------------------------------------------PEE--RR--KM-FK-E-M-----I-----------------------------------------V---------------------------------------HQK---------------------FNVLL-------------------------------------TTYEYLMNK-----------H--------------------------D----------------------------------------------------------------------------------------------------------------------------------------------------------------------------------------------------------------------------------------------------------------------------------------------------------------------------------------------------------------------RPKL-SK-------------------------------------------------------------------------------------------------------------------------------------------------------IQ--------------------------------------------------WH-----YIIID---E--------------------------GHRI-K------N--------A-SC-------KL---NA--------D----L------------KLYR-SSH--RLLL-----------------TGT-PLQ---------------------------N-----N-LEEL-WA----------LLN---------FLL------P-NI-------------------------------FN--S--S--ED------------------FS-Q----W-----------------------------------------F--------------------------------------------------NKPF-ESN-----------G---DNSPDE-A------------------------------------------LLS------EEE-----------NLL-------I----IN----------------------------RL--HQ----------------------------------VLR-PF--------------------V-LRR-------------------------LK-H---KV-----------------------------------------------------------------------EN---E----------------LPEK-I-------------------------------E-RL---------------V------R------------CEPSA--------YQ-----KLLM-T---------RV--------------------------E----E-----NL--------------------G----------------------G----------I------------------------------------------------------------------GAV---------------------------------------------------------------K-------------------------V---------------------------------------------------------------------R-----------S----V------------------------H---NS-----VM----------------------------------------------------------------------------E-L-RN--------------------------------ICNH----------------------------------------------------------------------------------------------------------------------------------------------------------------------------------------------------------------------------------------PY----------------------------------------------------------------------------------------------------------------------------------------------------------------------------------------L--------SQ--------------------------------------------------------------------------------------------------------------------------------------------------------------------------------------------------------------------------------------------------------------------------------------------------------------------------------------------------------------------------------------------------------------------------------------------L---H-------VEE----------------------------------------------------------------------------------------------------------------------------------------------------------------------------------------------------------------------------------------------------------------------------------------------------------------------------------------------------------------------------------------------------------------------------------------------------------------------------------------------------------------IEG--------YLPK--------------------------------------------------------------------------------------------------------------------------------------------------------------------------HF-----------------------L-P-----------------------SI--V---RL-----------------------------------------------------------------------------------------------------------------------------------------------------------------------------------------CGKLE----------------------------------MLDRLL------------------------------------------------------------------------------PK--------------------LK-----------------------------------------------A-----------------------------------------------------------------------------------------------------------------------------------------------TG---HR-----------VLLF---ST-----------------------MTR-LLDVME--------------------------------D-YL--V-------W---------K---K--------Y--------------------------------------K-----------Y-LRLDG---H-TSGQER-GAL--------------------ID------------------------KF----------N-----------D-----PN------S-----------------------Q---AF-I--------FLLS----------IRAGGVGVNLQ-----AADT---VIIF------------------DTDW--------------------------NPQ-VDL-------------------Q-------------------------AQ-----------ARAHRI----GQK--KE---------------V-------LVLRLE--T------------------------------V---------------------------------------------------------------------------R-------T-V----EEQ----------------------------------------V-RASA-EH-KL-------------GVA-NQ---------------------------------------SITA---G-----------------FFDNNT--SAEDRR------------------------------------------------E--------------------------YLES--------LLRE--------C----------------------------K-KEEAAPVL--------------------DDDALND--I-----------------------------------------------LARSEAEIDIF----------------------------------------------------------------------
>chromdb_plants|CHR3504
--------------------------------DEHGKDGDKAKATKKRKKMSESEE--L-EA---------TRKMLP-------------L--M-EG----------------GS-MRD----------YQ---------------------L----------------------KG----VNWMISL----------------------------------------------------------------------Y-Q---------N-GL--------------------------------------------------------------------------------------------------------------------------------------NG----IL--------------------------ADQMGLGKT---------V----------------------------Q---------------------------------------------------------------T---------I--------GFLSHLR-----------------------------------------------------------------------------------------------------------------------------------------------------------------------------------------------------------------------------------S--------------------------------------------------------------------KG--V----------------------------------------------------------------------------------------------------------L--G-PYLVIGP--LSTLSNWV--------------SEFQRWT----P--S----------------------------IP--VL------------LYH-----------------------------------------------------G-T-------------------------------------------------------------------------------RQE--RA--EK-RI-E-F-----L-----------------------------------------PTS--T-------------------------------PI-KPD---------------------FPVIV-------------------------------------TSYEVVM-------------A--------------------------D----------------------------------------------------------------------------------------------------------------------------------------------------------------------------------------------------------------------------------------------------------------------------------------------------------------------------------------------------------------------RKFL-AK-------------------------------------------------------------------------------------------------------------------------------------------------------YN--------------------------------------------------FK-----YLVVD---E--------------------------GHRL-K------N--------F-DC-------KL---IR--------E----L------------KYIP-TAN--KLLL-----------------TGT-PLQ---------------------------N-----N-LPEL-WS----------LLH---------FLL------P-DV-------------------------------FS--S--L--SQ------------------FQ-S----W-----------------------------------------F-------------------------------------------------------------------DFADNIGNDESQEQE--------------------------------------VVDKNE------QEH-----------RAR-------V----VS----------------------------KL--HG----------------------------------ILR-PF--------------------L-LRR-------------------------LK-G---DV-----------------------------------------------------------------------EL---S----------------LPRK-K-------------------------------E-IL---------------L------Y------------AQMVP--------KQ-----KEFN-D---------AL--------------------------V----N-----KT--------------------I--------TEM-----------L----------TKFAG-N----------------------------------------------------------SHIPVG----------------------------------------------------------------------------------------H---------------------------------------------------------------------T-----------A----V------------------------N---NM-----LM----------------------------------------------------------------------------Q-L-RK--------------------------------NCNH----------------------------------------------------------------------------------------------------------------------------------------------------------------------------------------------------------------------------------------PD----------------------------------------------------------------------------------------------------------------------------------------------------------------------------------------L--------IT--------------------------------------------------------------------------------------------------------------------------------------------------------------------------------------------------------------------------------------------------------------------------------------------------------------------------------------------------------------------------------------------------------------------------------------------G---G-------LDG--S--------------------------------------------------------------------------------------------------------------------------------------------------------------------------------------------------------------------------------------------------------------------------------------------------------------------------------------------------------------------------------------------------------------------------------------------------------------------------------------------------------------------------------------------------------------------------------------------------------------------------------------------------------------------------------------------------------------------------IMFPSA-D-----------------------EL--V---EQ-----------------------------------------------------------------------------------------------------------------------------------------------------------------------------------------CGKMQ----------------------------------LLDRLM------------------------------------------------------------------------------TR--------------------LR-----------------------------------------------A-----------------------------------------------------------------------------------------------------------------------------------------------RG---HK-----------VLIF---SQ-----------------------MTR-MLDLLE--------------------------------S-FF--Q-------Q---------R---G--------E--------------------------------------P-----------V-CRIDG---S-VKQDDR-REF--------------------IA------------------------RF----------N-----------E------D------P-----------------------K---YG-I--------FLLS----------TRAGGLGINLT-----GGDT---VIIY------------------DSDW--------------------------NPH-QDL-------------------Q-------------------------AM-----------DRVHRI----GQT--KP---------------V-------HVYRLA--T------------------------------A---------------------------------------------------------------------------K-------S-V----EGK----------------------------------------M-LKKA-AS-KL-------------ALE-KL---------------------------------------VVTN---G-----------------GFKQEKNDDGR-------------------------AFGA----------------------D--------------------------ELMA--------LLKG--------E----------------------------TGANDEDSPQSANI----------------SDKDLEI--I-----------------------------------------------LDRRDLLGE------------------------------------------------------------------------
>Vvinifera|GSVIVT01030444001
-------------------------------------------------------------------WEEEHDKWIDMNLTEDVDLD------HQ-NELVSET--ADAPSDLIMP-LLR----------YQ---------------------K----------------------EW----LAWALKQ-E------------------------------ES--------------------------------------------------------------------------------------------------------------------------------------------------------------------------------------TTR-GG----IL--------------------------ADEMGMGKT---------I----------------------------Q---------------------------------------------------------------A---------I--------ALVLSKREI---------------------------------------------------------------------------------------------------------------------------------------------------------------------------------------------------------------------------------------------------------------------------------------------------------------------------------------SQKIC-------------------------------------------------------------------------------TLVICP--VVAVLQWV--------------NEIGRFT----V-KGS---------------------------TK--VL------------VYH-----------------------------------------------------GAN------------------------------------------------------------------------------------RGK-SI-GQ------FS-E---------------------------------------------------------------------------------------------------------YDFVI-------------------------------------TTYSIVE-------------A--------------------------EYRKNVMPPKQKCVFCRKLFYPHKMSIHLRYFCGPDAIKTDKQSKQKKKEP---KLELKISDS----------------------------------------------------------------------------------------------------------------------------------------------------------------------------------------------------------------------------------------------------------------------------NYKPKKHMGFGPSIENSAVDEQSTSTR-KSIL-HS-------------------------------------------------------------------------------------------------------------------------------------------------------VK--------------------------------------------------WD-----RIILD---E--------------------------AHFI-K------D--------R-RS-------NT---AK--------A----V------------LALE-SEY--KWAL-----------------SGT-PLQ---------------------------N-----R-VGEL-YS----------LIR---------FLR------I-IP-Y-SYYLC----------KDCDCRTLDYS-----------SSTECPNC---EHKSVRHFCWWN-K----Y-----------------------------------------V------------------------------------------------------------------------------------------------------------------------------------ATPI---Q--AMGNIG-EGQRAMIL----------------------------------LK--HK----------------------------------ILK-SI--------------------L-LRR-------------------------TK-K---GR---------------------------------------------------------------------------------------AADLA-LPPR-I-------------------------------V-SL---------------R------R------------DTLDI--------KE-----EDYY-Q---------SL--------------------------Y----N-----ES--------------------Q---AQFN-------T-YV-EAGT-----------------------------------------------------------------------------------------------------------------------------------------------------------------------------------------------------------------------------------------------L----------MNNYAHI------------------------F---DL-----LT----------------------------------------------------------------------------R-L-RQ--------------------------------AVDH----------------------------------------------------------------------------------------------------------------------------------------------------------------------------------------------------------------------------------------PY----------------------------------------------------------------------------------------------------------------------------------------------------------------------------------------L--------VV------------------------------------------------------------------------------------------------------------------------------------------------------------------------------------------------------------------------------------------------YSRTS--------------------TLRAG-NIV---------DT---------------------------------------------E-NG--EQV------------CGICN----DP--L-EDPV-VTS-CAH-VFCKACLN------------------------------D-FSTTL---------------------------------------------------------------------------------------------------------------------------------------------------------------------------------------------------------------------------------------------------------------------------------------------------------------------------------------------------------------------------------------------------------------------------------------------------------------------------------------------------------------------------------------------------------------------------------------------------------------------------------------------------------------------------------------------------------------------------------------------------------------------------------------GQ-VSCP---S--C----------------------SKPLTVDL----TTSMDPGDRD---------------------------MKTT----------------------------------IKGF--KPSSILNRI---------------------------------------RLDDFQ---TSTKID----------------------------------ALREEI-------RF-MVER------------------------------------------------------------DGS-----------------------------------------------------------------------------------------------------------------------------------------------------------------------------------------------------------------------------AK-----------GIVF---SQ-----------------------FTS-FLDLIN--------------------------------Y-SL--Q-------K---------S---G--------I--------------------------------------T-----------C-VQLVG---S-MSMAAR-DAA--------------------IS------------------------RF----------T-----------------NE-----PD---------------------------CK-I--------FLMS----------LKAGGVALNLT-----VASH---VFLM------------------DPWW--------------------------NPA-VER-------------------Q-------------------------AQ-----------DRIHRI----GQY--KP---------------I-------RIVRFV--I------------------------------E---------------------------------------------------------------------------K-------T-I----EER----------------------------------------I-LKLQ-EK-KE-------------LVF-EG---------------------------------------TV-------------------------------------------------------------------------------------------------------------------GGS-SE--------------------------------------------------------A--LGK---------LTEAD------LK----------------------------F------------------L----------------------------F--I-T----------------------------------------------
>chromdb_plants|CHR709
----------------------------------DNSDVIADAAAAARSAQPTGNTFSTTNV---------RTKFPF----------------LLK-----------------HS-LRE----------YQ---------------------H----------------------IG----LDWLVAM----------------------------------------------------------------------Y-E---------K-RL--------------------------------------------------------------------------------------------------------------------------------------NG----IL--------------------------ADEMGLGKT---------I----------------------------M---------------------------------------------------------------T---------I--------SLLAHLA-----------------------------------------------------------------------------------------------------------------------------------------------------------------------------------------------------------------------------------C------------------------E-------------------------------------------KG--I----------------------------------------------------------------------------------------------------------W--G-PHLIVVP--TSVMLNWE--------------TEFLKWC----P--A----------------------------FK--IL------------TYF-----------------------------------------------------G-S-------------------------------------------------------------------------------AKE--RK--QK-RQ-G-------------------------------------------------WMK-------------------------------------PNY---------------------FHVCI-------------------------------------TTYRLVI-------------Q--------------------------D----------------------------------------------------------------------------------------------------------------------------------------------------------------------------------------------------------------------------------------------------------------------------------------------------------------------------------------------------------------------SKVF-KR-------------------------------------------------------------------------------------------------------------------------------------------------------KK--------------------------------------------------WK-----YLILD---E--------------------------AHLI-K------N--------W-KS-------QR---WQ--------T----L------------LNFN-SKR--RILL-----------------TGT-PLQ---------------------------N-----D-LMEL-WS----------LMH---------FLM------P-HV-------------------------------FQ--S--H--QE------------------FK-D----W-----------------------------------------F--------------------------------------------------------------------------CNPISGMV--------------------------------------EGQDKV------NKE---------------------V----ID----------------------------RL--HN----------------------------------VLR-PF--------------------I-LRR-------------------------LK-R---DV-----------------------------------------------------------------------EK---Q----------------LPQK-H-------------------------------E-HV---------------I------Y------------CRLSR--------RQ-----RNLY-E---------DF--------------------------I----A-----SS--------------------E-------------------TQAT----------L------------------------------------------------------------------ASG---------------------------------------------------------------N-------------------------Y---------------------------------------------------------------------F-----------G----M------------------------I---SI-----IM----------------------------------------------------------------------------Q-L-RK--------------------------------VCNH----------------------------------------------------------------------------------------------------------------------------------------------------------------------------------------------------------------------------------------PD----------------------------------------------------------------------------------------------------------------------------------------------------------------------------------------L--------FE--------------------------------------------------------------------------------------------------------------------------------------------------------------------------------------------------------------------------------------------------------------------------------------------------------------------------------------------------------------------------------------------------------------------------------------------G---R-------PIISSFDMAG-INM---------QISSSVGMV---LDKGPFSQVD---------------------------------------------------------LSDMNF-VFTQNEYNMTS----------WEEDEVAAIFSP------------------------------------------SITLRGSG--------ISRSTN---DGQRSNGTNIFEEIHNSLWE----------------------------------------------ERIKEANERAAS--------------------------------IAW------------------WNRVRC-QK--RPVYGTNIREVLT-IKHPVSDILEKKK--------------------------------------------------------------------------NPLCHMEFSSSL------ANLVLSSVDRFKTMLD--FIESFTF---AIP---------AARA------------------------------------------------------------------------------------------------------------PAPL-FWCNK-GKSPVLIEPAYRE---K----------------------------------CMNEFSPVFSPIRPAIVRRQVYFPDR-R-----------------------LI--Q---FD-----------------------------------------------------------------------------------------------------------------------------------------------------------------------------------------CGKLQ----------------------------------ELAILL------------------------------------------------------------------------------RR--------------------LK-----------------------------------------------S-----------------------------------------------------------------------------------------------------------------------------------------------EG---HR-----------ALIF---TQ-----------------------MTK-MLDILE--------------------------------E-FI--N-------L---------Y---G--------Y--------------------------------------T-----------Y-LRLDG---S-TQPEER-QTL--------------------MQ------------------------RF----------N-----------------TN------P-----------------------K---FF-L--------FILS----------TRSGGVGINLV-----GADT---VIFY------------------DSDW--------------------------NPA-MDQ-------------------Q-------------------------AQ-----------DRCHRI----GQT--RE---------------V-------HIYRLI--S------------------------------E---------------------------------------------------------------------------S-------T-I----EEN----------------------------------------I-LKKA-NQ-KR-------------ALD-DL---------------------------------------VIQR---G-----------------SYNT-EFFKK----------------------------------------------------L--------------------------DPME--------FF-S--------GH----SSLHAEN----------------QQKDCSLSAGPSNGTNLA--LSNVDV----------------------------------------------------------------------------------------------------------------------------------------------
>Speruvianum|pSolyc05g044480.2.1
-------------------------------------------------------------------WEEENDSWMAENYPNDPDFN------SQ-DELVTXT--AQPPSDXDHA-LAE----------VP---------------------E----------------------RV----VDLGVEE-E------------------------------ES--------------------------------------------------------------------------------------------------------------------------------------------------------------------------------------TAR-GG----IL--------------------------ADEMGMGKT---------V----------------------------Q---------------------------------------------------------------A---------I--------ALVLAKREL---------------------------------------------------------------------------------------------------------------------------------------------------------------------------------------------------------------------------------------------------------------------------------------------------------------------------------------GQAISGS-SLLSPAPCT-SQ--------------------------------------------------------QLPVVK-GTLVICP--VVAVIQWV--------------SEIDRFT----T-KGS---------------------------NK--IL------------VYH-----------------------------------------------------GTN------------------------------------------------------------------------------------RVK-NI-DK------FA-E---------------------------------------------------------------------------------------------------------YDFVI-------------------------------------TTYSTVE-------------A--------------------------EYRKNVMPPKEKCQWCGKSFYEQKLSVHQKYFCGPDAVKTAKQSKQQSKPG---GKPSKLKKDHIEGD------------------SKIXTGK--------------------------------------------------------------------------------------------------------------------------------------------------------------------------------------------------------------------------------RGSGKGIKRKSETXAG----------SVDDSACAXQDMSMR-KSIL-HS-------------------------------------------------------------------------------------------------------------------------------------------------------VK--------------------------------------------------WN-----RIILD---E--------------------------AHYV-K------D--------R-RS-------NT---TR--------A----I------------LALE-SSY--KWAL-----------------SGT-PLQ---------------------------N-----R-VGEL-YS----------LVR---------FLK------S-FL-T-RTTSA----------KIVIAEFWTI------------AHPSXHIA---PTNLFGTSAGGT-D----I-----------------------------------------L------------------------------------------------------------------------------------------------------------------------------------PHPY---R--IKGIVGLVEMDGFVE----------------------------------TQ--N------------------------------------FE-KH--------------------I-AET-------------------------TK-K---GR---------------------------------------------------------------------------------------AADLA-LPPR-I-------------------------------V-TL---------------R------K------------DSLDV--------KE-----EDYY-T---------SL--------------------------Y----N-----ES--------------------Q---AQFN-------T-YI-QAGT-----------------------------------------------------------------------------------------------------------------------------------------------------------------------------------------------------------------------------------------------L----------MNNYAHI------------------------F---DL-----LT----------------------------------------------------------------------------R-L-RQ--------------------------------AVDH----------------------------------------------------------------------------------------------------------------------------------------------------------------------------------------------------------------------------------------PY----------------------------------------------------------------------------------------------------------------------------------------------------------------------------------------L--------VV------------------------------------------------------------------------------------------------------------------------------------------------------------------------------------------------------------------------------------------------YSSTA--------------------LARRG-STN---------DA---------------------------------------------G-SV--EQL------------CGLCH----DP--V-EDPV-VTS-CTH-VFCKSCLI------------------------------D-FSASV---------------------------------------------------------------------------------------------------------------------------------------------------------------------------------------------------------------------------------------------------------------------------------------------------------------------------------------------------------------------------------------------------------------------------------------------------------------------------------------------------------------------------------------------------------------------------------------------------------------------------------------------------------------------------------------------------------------------------------------------------------------------------------------GQ-VSCP---S--C----------------------SKPLTVDF----TAN-DKGDQK---------------------------SKAT----------------------------------IKGF--RSSSILNRI---------------------------------------HLDNFQ---TSTKIE----------------------------------ALREEI-------RF-MIEI------------------------------------------------------------DGS-----------------------------------------------------------------------------------------------------------------------------------------------------------------------------------------------------------------------------AK-----------AIVF---SQ-----------------------FTS-FLDLIH--------------------------------Y-SL--Q-------K---------S---G--------V--------------------------------------S-----------C-VQLDG---S-MSMTAR-DSA--------------------IT------------------------RF----------T-----------------ED-----PD---------------------------CR-I--------FLMS----------LKAGGVALNLT-----VASQ---VFXM------------------DPWW--------------------------NPA-VER-------------------Q-------------------------AQ-----------DRIHRI----GQY--KP---------------I-------RIVRFV--I------------------------------E---------------------------------------------------------------------------N-------T-I----EER----------------------------------------I-LKLQ-EK-KE-------------LVF-EG---------------------------------------TV-------------------------------------------------------------------------------------------------------------------GGS-SE--------------------------------------------------------A--LGK---------LTEAD------LK----------------------------F------------------L----------------------------F--V-T----------------------------------------------
>Brapa|Bra013077
-------------------------------------------------------------------------ASEARMKKFGES----DFEIKLSEEGLMIGGLSAHP-THANK-MKP----------HQ---------------------I----------------------EG----FQFLCSN-------------------------------------------------------------------------------------------------------------------------------------------------------------------------------------------------------LV-------------AD-EPGGC----IM--------------------------AHAPGSGKT---------F----------------------------M---------------------------------------------------------------I---------I--------SFMQSFLAKYPQA----------------------------------------------------------------------------------------------------------------------------------------------------------------------------------------------------------------------------------------------------------------------------------------------------------------------------------------------------------------------------------------------------------------------KPLVVLP--KGILSTWK--------------REFVRWQ----VEDI----------------------------------------------PLLDFYSAKAENR---------------------------------AQQLAILKQWMEK----------------------------------------------------------------------------------------------------------------------------------------------------------------------------------------------------------------KSILF-------------------------------------LGYKQFSTIVC-DD-T-----------------------------------------------------------------------------------------------------------------------------------------------------------------------------------------------------------------------------------------------------------------------------------------------------------------------------------------------------------------------------------S--TDSR----------SCQEILLKV-----------------------------------------------------------------------------------------------------------------------------------------------------------------------------------------------------------PS-----ILILD---E--------------------------GHTP-R------N--------E-DT-------NV---LQ--------S----L------------AQVQ-TPR--KVVL-----------------SGT-LYQ---------------------------N-----H-VKEV-FN----------ILN---------LVR------P-KF-------------------------------LKLDTSKS----------IVKRILSRAPISDVRS-----------------------------------------------------------------------------------------------------------------------------------------------------------------------------------HLGG--S--S--DVSAAF-------------NEIVEHTLQKCQDF--KMK----INMIQDL--RE----------------------------------MTK-KV----------------------LHY-------------------------YK-G---DFLDE------------------------------------------------------------------------------------------LPGL-D-------------------------------D-FT---------------V------V------------LNLSP--------RQ-----LTEV-K---------KL-RR-----E-KR-----------KFKV------------------------------------------------------------------------------------------------------------------------------------------------------------------------------------------------------------------------------------------------------------------------------------------------------------------------------------------------------------------------------------------------------------------------------------------SAVGSA--------------------------------IYLH----------------------------------------------------------------------------------------------------------------------------------------------------------------------------------------------------------------------------------------PK----------------------------------------------------------------------------------------------------------------------------------------------------------------------------------------L--------NA---------------------------------------------------------------------------------------------------------------------------------------------------------------------------------------------------------------------------------------------------------------------------------------------------------------------------------------------------------------------------------------------------------------------------------------------------------------------------------------------------------------------------------------------------------------------------------------------------------------------------------------------------------------------------------------------------------------------------------------------------------------------------------------------------------------------------------------------------------------------------------------------------------------------------------------------------------------------------------------------------------------------------------------------------------------------------------------------------------------------------------------------------------------------------------------------------------------------------------------------------------------------------------------------------------------------------FS-E----K---T------DNVS--------DT-----------TM--------------------------------------DEMLEKLDVNEGVKAK----------------------------------FFLNLI------------------------------------------------------------------------------------------------------------------------------------------------------------------------------------------------------------------------------------------------------------------------------------------------DLCDSAG---EK-----------LLVF---SQ-----------------------YLV-PLKFLE--------------------------------R-LA--ALAKGW-KL-------------G--------K--------------------------------------E-----------V-FVLTG---E-SSSEQR-ELS--------------------ME------------------------RF----------N------------------N-------------------------------SPDAK-V--------FFGS----------IRACGEGISLV-----GASR---ILIL------------------DVPL--------------------------NPS-VTR-------------------Q-------------------------AI-----------GRAFRP----GQT--KK---------------V-------HAYRLI--A------------------------------G---------------------------------------------------------------------------S-------S-P----EEE----------------------------------------D-HNTC-FK-KE-------------VIS-KM---------------------------------------WFEW-----NE---Y----------CG--FRNFE--V-ETIDVDDAGDM-FLESPA--LREDIR---------VLYK---------R--------------------------------------------------------------------------------------------------------------------------------------------------------------------------------------------------------------------------------------------------------
>Creinhardtii|Cre10.g430950.t1.2
-PTPPPPPLL---LAPATDEPPAPPPEPELPEGI---EPLVLWRPPP-EAAVATEDNAAGSK---------------------------------AAGVGGGCVVVDNML--TRF-LRP----------HQ---------------------R----------------------EG----VQFMFDC----------------------------------------------------------------------V-----------T-GQR-----------------------------------------------------------------------------------------------------------------------------LEGKH---GC----IL--------------------------ADDMGLGKT---------L----------------------------Q---------------------------------------------------------------G---------I--------TLLWTLL------------------------------------------------------------------------------------------------------------------------------------------------------------------------------------------------------------------------------------------------------------G-----------------------------------GGHPLL--GGVPL----------------------------------------------------------------------------------------------------------A--R-RAIIVCP--TSLVSNWD--------------NECSKWL----K-GR----------------------------LT--TLA-----------MCE-----------------------------------------------------SSR-------------------------------------------------------------------------------E-D------------------------------------------------------------------------------------------------------VCSSIALFL--DSSNT------GLHRVLI-------------------------------------ISYETFR-------------M--------------------------H----------------------------------------------------------------------------------------------------------------------------------------------------------------------------------------------------------------------------------------------------------------------------------------------------------------------------------------------------------------------ADKFQVP-------------------------------------------------------------------------------------------------------------------------------------------------------HA--------------------------------------------------CD-----LLMCD---E--------------------------AHRL-K------N--------D-AT-------LT---NR--------A----L------------DNMP-CKR--RVLL-----------------SGT-PMQ---------------------------N-----H-LDEF-FA----------MVD---------FCN------P-GV-------------------------------LG--S--A--AE------------------FR-R----R-----------------------------------------YE----------------------------------API--------------------------LAGREPDATPEQVAL-----------------------------------------------------GEE---------------------R----SA----------------------------EL--SG----------------------------------LTN-RF--------------------I-LRR-------------------------TN-K---LL-----------------------------------------------------------------------SQ---H----------------LPPK-V-------------------------------I-EV---------------V------C------------CRLTE--------LQ-----RALY-I---------HF--------------------------L----Q-----SK--------------------A--------ARR---V-LNAGKTT-----------------------------------------------------------------------------------------------------------------------------------------------------------------------------------------------------------------------------------------------S----------G-----V------------------------L---SA-----IT----------------------------------------------------------------------------S-L-KK--------------------------------LCNH----------------------------------------------------------------------------------------------------------------------------------------------------------------------------------------------------------------------------------------PK----------------------------------------------------------------------------------------------------------------------------------------------------------------------------------------L--------IY--------------------------------------------------------------------------------------------------------------------------------------------------------------------------------------------------------------------------------------------------------------------------------------------------------------------------------------------------------------------------------------------------------------------------------------------D---A-------VHSKAA------------------------AAAAG---------EDGE--GKIE-GFEGVGVLFPPGLFDN-------G--------------------------------------------------------------------------------------------------------------------------------------------------------------------------------------------------------------------------------------------------------------------------------------------------------------------------------------------------------------------------------------------------------------------------------------------------------------------------------------------------------------------------------------------------------------------------------------------------------------------------------------------------------------------------------RV--GRGGMAAGWEAV-----------------------------------------------------------------------------------------------------------------------------------------------------------------------------------GGKMA----------------------------------VLARML------------------------------------------------------------------------------HV--------------------LY-T---------------------------------------------E-----------------------------------------------------------------------------------------------------------------------------------------------TT---DR-----------IVLV---SN-----------------------YTS-TLDLFV--------------------------------A-LC--R-------E---------R---G--------Y--------------------------------------P-----------F-VRLDG---T-TTINKR-QKL--------------------VK------------------------VF----------N-----------------DP------V----------------------EK---QF-A--------FLLS----------SKAGGCGLNLI-----GANR---LVLF------------------DPDW--------------------------NPA-NDA-------------------Q-------------------------AA-----------ARVWRD----GQR--KR---------------V-------FVYRFL--S------------------------------T---------------------------------------------------------------------------G-------S-I----EEK----------------------------------------V-FQRQ-MS-KE-------------GLK-QL---------------------------------------VGKT---GKA-----------------AANVMTSE-------------------------------------------------------------------------------DLRE--------LFSL--------NAD-SPSDTYECM----------------CGTTVA--APE-AAAL-D--VTAAAV----------------------------------------------------------------------------------------------------------------------------------------------
>Pvulgaris|Phvulv091031408m
--------------------------------GETESLPPD-VAGASNIDLQTPSTMPVAS----------TVRTPE----------------LFK-----------------GV-LKE----------YQ---------------------L----------------------KG----LQWLVNC----------------------------------------------------------------------Y-E---------Q-GL--------------------------------------------------------------------------------------------------------------------------------------NG----IL--------------------------ADEMGLGKT---------I----------------------------Q---------------------------------------------------------------A---------M--------AFLAHLA-----------------------------------------------------------------------------------------------------------------------------------------------------------------------------------------------------------------------------------E------------------------E-------------------------------------------KN--I----------------------------------------------------------------------------------------------------------W--G-PFLVVAP--ASVLNNWN--------------EELERFC----P--E----------------------------LK--RL------------PYW-----------------------------------------------------G-G-------------------------------------------------------------------------------LSE--RT--VL-RK-S----------INPKD---------------------------------LYRR-------------------------------------EAK---------------------FHILI-------------------------------------TSYQLLV-------------S--------------------------D----------------------------------------------------------------------------------------------------------------------------------------------------------------------------------------------------------------------------------------------------------------------------------------------------------------------------------------------------------------------EKYF-RR-------------------------------------------------------------------------------------------------------------------------------------------------------VK--------------------------------------------------WQ-----YMVLD---E--------------------------AQAI-K------S--------S-TS-------IR---WK--------T----L------------LSFN-CRN--RLLL-----------------TGT-PIQ---------------------------N-----N-MAEL-WA----------LLH---------FIM------P-TL-------------------------------FD--S--H--EQ------------------FN-E----W-----------------------------------------F--------------------------------------------------------------------------SKGIENHA--------------------------------------EHGGTL------NEH---------------------Q----LN----------------------------RL--HS----------------------------------ILK-PF--------------------M-LRR-------------------------VK-K---DV-----------------------------------------------------------------------VS---E----------------LTRK-T-------------------------------E-VT---------------V------H------------CKLSS--------RQ-----QAFY-Q---------AI--------------------------K----N-----KI--------------------S--------LAE---L-FDSNRGQ----------L------------------------------------------------------------------NEK---------------------------------------------------------------R-------------------------I---------------------------------------------------------------------L-----------N----L------------------------M---NI-----VI----------------------------------------------------------------------------Q-L-RK--------------------------------VCNH----------------------------------------------------------------------------------------------------------------------------------------------------------------------------------------------------------------------------------------PE----------------------------------------------------------------------------------------------------------------------------------------------------------------------------------------L--------FE--------------------------------------------------------------------------------------------------------------------------------------------------------------------------------------------------------------------------------------------------------------------------------------------------------------------------------------------------------------------------------------------------------------------------------------------R---S-------EGSTYLYFAE---------------------IPNSLPPPPFGELEDVYYSGGHNPISYEMP-KLVYEEIIQNSETFRSAVGGGVSR-------ESFHKHFSIFRPENVFRSVFSED-------TYSKSGNLGFTHLMDLSPQ-------------------------------------------------------------------EVMFLATATFVERLLFSITRRERKFIDEAVDFL-----------------------TETIDDDPDCSYLEKEKVRTVT------------------------------------------------------------RMLLVPTRSEAQFLQEKLQTGPSHAPF------------------------------------------------------------------------------------------------EALIVPHEDRLLSNAR--LVHSAYT---YIP---------QSRA------------------------------------------------------------------------------------------------------------PPIG-LHCSN-RNFYYKMIEELHDPLVKRLFLGFARTSDYNGPRKPD-APHHLIQEIDSELPVSHPALQLTHSIFGTCPPMRNFDPSK-L-----------------------LT-------D-----------------------------------------------------------------------------------------------------------------------------------------------------------------------------------------SGKLQ----------------------------------TLDILL------------------------------------------------------------------------------KR--------------------LR-----------------------------------------------A-----------------------------------------------------------------------------------------------------------------------------------------------GN---HR-----------VLLF---AQ-----------------------MTK-MLNILE--------------------------------D-YM--N-------Y---------R---K--------Y--------------------------------------K-----------Y-FRLDG---S-STIQDR-RDM--------------------VR------------------------DF----------Q-----------------HR------N-----------------------D---IF-V--------FLLS----------TRAGGLGINLT-----AADT---VIFY------------------ESDW--------------------------NPT-LDL-------------------Q-------------------------AM-----------DRAHRL----GQT--KD---------------V-------TVYRLI--C------------------------------K---------------------------------------------------------------------------E-------T-V----EEK----------------------------------------I-LLRA-SQ-KS-------------TVQ-NL---------------------------------------VMTG---G-----------------SVGG-DLLAP----------------------------------------------------E--------------------------DVVS--------LL-L--------DD----AQLEQKL----------------KEIPI-Q----VKDKQKK--KQPMRGIRVNEDG---------------------------------------------------------------------------------------------------------------------------------------
>chromdb_plants|CHR1519
---------------------------------------DRLAISRYYQINKVPSPSN-SSG---------KSIQKR-------------F--R-DG----------------RV-LRN----------YQ---------------------E----------------------EG----VTWLDHN----------------------------------------------------------------------F-E---------N-RT--------------------------------------------------------------------------------------------------------------------------------------NC----VL--------------------------ADEMGLGKT---------I----------------------------Q---------------------------------------------------------------S---------V--------AMLETLR-----------------------------------------------------------------------------------------------------------------------------------------------------------------------------------------------------------------------------------C------------------------K-------------------------------------------RN--L----------------------------------------------------------------------------------------------------------R--G-PFLVIVP--VSTLGHWQ--------------REIESLT-------D----------------------------MN--CI------------VYS-----------------------------------------------------G-T-------------------------------------------------------------------------------QDD--RD--II-RQ-Y-E-----F--NFA------------------SN-S----------------K-------------------------------------ALK---------------------FNVLL-------------------------------------TSFEMLM-------------R--------------------------D----------------------------------------------------------------------------------------------------------------------------------------------------------------------------------------------------------------------------------------------------------------------------------------------------------------------------------------------------------------------QNKL-AK-------------------------------------------------------------------------------------------------------------------------------------------------------ET--------------------------------------------------WQ-----YIIVD---E--------------------------AHRL-K------S--------R-VS-------KT---TQ--------A----L------------RQLK-VRKGGLLLL-----------------TGT-PVQ---------------------------N-----N-TKEI-FS----------LLN---------LLD------P-EK-------------------------------FN--S--E--ED------------------FL-E----K-----------------------------------------Y--------------------------------------------------------------------------GE------------------------------------------------IE------DAE---------------------Q----IK----------------------------DL--QEN---------------------------------ILR-PR--------------------L-LRR-------------------------MK-E---DV-----------------------------------------------------------------------EK---S----------------IPQK-E-------------------------------E-TI---------------V------W------------VELTK--------DQ-----RLFY-K---------AI--------------------------L----E-----NN--------------------V--------ASL-----------L----------K----------------------------------------------------------------GSSTS---------------------------------------------------------------N-------------------------L---------------------------------------------------------------------P-----------N----L------------------------R---NV-----AM----------------------------------------------------------------------------E-L-RK--------------------------------VCNH----------------------------------------------------------------------------------------------------------------------------------------------------------------------------------------------------------------------------------------PF----------------------------------------------------------------------------------------------------------------------------------------------------------------------------------------L--------CD--------------------------------------------------------------------------------------------------------------------------------------------------------------------------------------------------------------------------------------------------------------------------------------------------------------------------------------------------------------------------------------------------------------------------------------------G---L-------EDSLTAKLRS--------------------------------------------------------------------------------------------------------------------------------------------------------------------------------------------------------------------------------------------------------------------------------------------------------------------------------------------------------------------------------------------------------------------------------------------------------------------------------------------------------------------------------------------------------------------------------------------------------------------------------------------------------------------------------------------------NAN-----------------DSNASG-N-----------------------LL--Q---NS-----------------------------------------------------------------------------------------------------------------------------------------------------------------------------------------SGKMI----------------------------------LVDKLL------------------------------------------------------------------------------PK--------------------LK-----------------------------------------------D-----------------------------------------------------------------------------------------------------------------------------------------------AG---RR-----------VLIF---SQ-----------------------FTI-MLDLLE--------------------------------D-YM--I-------M---------K---G--------Y--------------------------------------S-----------Y-ERIDG---K-IRGSER-QAA--------------------ID------------------------RY----------S-----------A-----KD------S-----------------------D---IF-V--------FLLS----------TRAGGLGITLT-----AADT---CIIY------------------DSDW--------------------------NPQ-NDL-------------------Q-------------------------AM-----------ARCHRI----GQT--KD---------------V-------KIYRLI--T------------------------------R---------------------------------------------------------------------------N-------T-Y----EER----------------------------------------L-FECS-SR-KY-------------GLD-EA---------------------------------------ILGN---------------------------------------RVGADVNLDHD---------------------------------K--------------------------HIES--------LLKH--------G----------------------------A-YDIMKDGGDE--AAAE--F---------NAQDIDQ--I-----------------------------------------------LEQRTQ---------------------------------------------------------------------------
>Bdistachyon|Bradi3g58092.2
-----FAVISNLPQSSTIASDDSLEKEESLPPGI---EPLILWQP-EGCD--KE-------------------------------------------NNNFAAIEVDNLL--VRY-LRP----------HQ---------------------R----------------------EG----VQFMFDC----------------------------------------------------------------------V-----------S-GLL--------S--------------------------------------------------------------------------------------------------------------------DDGIA---GC----IL--------------------------ADDMGLGKT---------L----------------------------Q---------------------------------------------------------------S---------I--------ALLYTLL------------------------------------------------------------------------------------------------------------------------------------------------------------------------------------------------------------------------------------------------------------A-----------------------------------QG---F--DGKPM----------------------------------------------------------------------------------------------------------V--K-RAVIVTP--TSLVSNWE--------------SEISKWL----K-GK----------------------------VQ--LLA-----------LCE-----------------------------------------------------STR-------------------------------------------------------------------------------A-D------------------------------------------------------------------------------------------------------VLSGIGSFL--KPLS--------RLQVLI-------------------------------------ISYETFR-------------M--------------------------H----------------------------------------------------------------------------------------------------------------------------------------------------------------------------------------------------------------------------------------------------------------------------------------------------------------------------------------------------------------------SSKFERP-------------------------------------------------------------------------------------------------------------------------------------------------------AS--------------------------------------------------CD-----LLICD---E--------------------------AHRL-K------N--------D-QT-------LT---NK--------A----L------------AALP-CTR--RILL-----------------SGT-PMQ---------------------------N-----D-LEEF-FS----------MVN---------FTN------P-GV-------------------------------LG--D--A--AY------------------FR-R----Y-----------------------------------------YE----------------------------------API--------------------------ICGREPTATAEEKKL-----------------------------------------------------GSE---------------------R----SG----------------------------EL--SA----------------------------------KVN-QF--------------------I-LRR-------------------------TN-A---LL-----------------------------------------------------------------------SN---H----------------LPPK-I-------------------------------V-EV---------------V------C------------CKLTP--------LQ-----TTLY-N---------HF--------------------------I----H-----SK--------------------N--------VKR---L-ISEEAKR-----------------------------------------------------------------------------------------------------------------------------------------------------------------------------------------------------------------------------------------------S----------K-----I------------------------L---AY-----IT----------------------------------------------------------------------------A-L-KK--------------------------------LCNH----------------------------------------------------------------------------------------------------------------------------------------------------------------------------------------------------------------------------------------PK----------------------------------------------------------------------------------------------------------------------------------------------------------------------------------------L--------IY--------------------------------------------------------------------------------------------------------------------------------------------------------------------------------------------------------------------------------------------------------------------------------------------------------------------------------------------------------------------------------------------------------------------------------------------D---T-------IKSNKS------------------------G---------------------GS-DFDDCLRFFPPELFQG-------R--------------------------------------------------------------------------------------------------------------------------------------------------------------------------------------------------------------------------------------------------------------------------------------------------------------------------------------------------------------------------------------------------------------------------------------------------------------------------------------------------------------------------------------------------------------------------------------------------------------------------------------------------------------------------------SG--SWTGGGGMWVEL-----------------------------------------------------------------------------------------------------------------------------------------------------------------------------------SGKMH----------------------------------VLARLL------------------------------------------------------------------------------GH--------------------LR-L---------------------------------------------K-----------------------------------------------------------------------------------------------------------------------------------------------TD---DR-----------IVLV---SN-----------------------YTQ-TLDLFA--------------------------------Q-LC--R-------E---------R---R--------Y--------------------------------------P-----------Y-VRLDG---A-TSINKR-QKL--------------------VN------------------------QF----------N-----------------DL------S----------------------RD---EF-V--------FLLS----------SKAGGCGLNLV-----GGNR---LVLF------------------DPDW--------------------------NPA-NDK-------------------Q-------------------------AA-----------ARVWRD----GQK--KR---------------V-------YIYRFL--S------------------------------T---------------------------------------------------------------------------G-------T-I----EEK----------------------------------------V-YQRQ-MS-KE-------------GLQ-KV---------------------------------------IQQE---QGNTKMQD------------QGCSLSTE-------------------------------------------------------------------------------DLRD--------LFTF--------HEQ-VRSEIHENL----------------KCNRCN--KDS-YMLL-D--GNSLES----------------------------------------------------------------------------------------------------------------------------------------------
>uniref100_plants|UniRef100_Q6RYE3
---------MAATAYE-------------RRLLAAADLVLSA---DGK----SQLPRLSSA-DLGVT----------------------------------------------AD-LKP----------HQ---------------------L----------------------DG----VDWLIRR----------------------------------------------------------------------Y-H---------L-GV--------------------------------------------------------------------------------------------------------------------------------------NV----LL--------------------------GDEMGLGKT---------L----------------------------Q---------------------------------------------------------------A---------I--------SLLSYLK-----------------------------------------------------------------------------------------------------------------------------------------------------------------------------------------------------------------------------------I------------------------K-------------------------------------------SI--A----------------------------------------------------------------------------------------------------------P--G-PFLVLCP--LSVTDGWL--------------SEFGKFC----P--T----------------------------LK--VI------------QYV-----------------------------------------------------G-D-------------------------------------------------------------------------------KPH--RR--QI-RR-TIHEDVQK----------------------------------------------SS-------------------------------HSDELP---------------------FDVML-------------------------------------TSYDIAL-------------M--------------------------D----------------------------------------------------------------------------------------------------------------------------------------------------------------------------------------------------------------------------------------------------------------------------------------------------------------------------------------------------------------------QDFL-SQ-------------------------------------------------------------------------------------------------------------------------------------------------------VP--------------------------------------------------WL-----YVVID---E--------------------------AQRL-K------N--------P-SS-------VL---YN--------V----L-----------EERFM-MPR--RLLL-----------------TGT-PVQ---------------------------N-----N-LSEL-WA----------LMH---------FCM------P-SV-------------------------------FG--P--L--DE------------------FL-S----T-----------------------------------------F--------------------------------------------------------------------------KEAGNLLS--------------------------------------GSEANK------ANR---------------------Q----FK----------------------------IL--KH----------------------------------ILR-AF--------------------M-LRR-------------------------TK-A---LL-----------------------------------------------------------------------IESGIL--------------E-LPPL-T-------------------------------E-LT---------------V------M------------VPLAP--------LQ-----KKIY-L---------SV--------------------------L----R-----KE--------------------L--------QTL---L-SFTGGSS----------R--------------------------------------------------------------------------------------------------------------------------------------------------------------H---------------------------------------------------------------------Q-----------S----L------------------------Q---NI-----VV----------------------------------------------------------------------------Q-L-RK--------------------------------ACSH----------------------------------------------------------------------------------------------------------------------------------------------------------------------------------------------------------------------------------------PY----------------------------------------------------------------------------------------------------------------------------------------------------------------------------------------L--------FS--------------------------------------------------------------------------------------------------------------------------------------------------------------------------------------------------------------------------------------------------------------------------------------------------------------------------------------------------------------------------------------------------------------------------------------------G---I-------EP------------------------------------------------------------------------------------------------------------------------------------------------------------------------------------------------------------------------------------------------------------------------------------------------------------------------------------------------------------------------------------------------------------------------------------------------------------------------------------------------------------------------------------------------------------------------------------------------------------------------------------------------------------------------------------------------------------------------------EPYEEG-E-----------------------HL--V---QA-----------------------------------------------------------------------------------------------------------------------------------------------------------------------------------------SGKLI----------------------------------VLDLVL------------------------------------------------------------------------------EK--------------------LH-----------------------------------------------R-----------------------------------------------------------------------------------------------------------------------------------------------LG---HR-----------VVLF---AQ-----------------------MTQ-TLDILQ--------------------------------D-FL--E-------L---------R---N--------Y--------------------------------------T-----------Y-ERLDG---S-VRAEER-FAA--------------------IR------------------------NF----------SSQPTKGVVRDDS-----NP------S-----------------------G---AF-V--------FMIS----------TRAGGVGLNLI-----GADT---VIFY------------------EQDW--------------------------NPQ-ADK-------------------Q-------------------------AL-----------QRTHRI----GQL--NH---------------V-------LSINLV--S------------------------------Q---------------------------------------------------------------------------R-------T-I----EEV----------------------------------------I-MRRA-ER-KL-------------KLS-HN---------------------------------------IFGD---K-----------------DATDGKGNDLGNEA------------------------------------------------N--------------------------DMCS--------II-F--------GLH-QFDP-ADTA----------------AETIN-EETLEKLKSMSE--NVIKMR----------------------------------------------------------------------------------------------------------------------------------------------
>Bdistachyon|Bradi1g26440.1
-------------------------------------------------------------------------QWLDERIETADLEE-ADASHAPAALPAVPT--AEPPPEVLLQ-LLR----------FQ---------------------K----------------------EW----LAWALAQ-E------------------------------AS--------------------------------------------------------------------------------------------------------------------------------------------------------------------------------------VSR-GG----IL--------------------------ADEMGMGKT---------I----------------------------Q---------------------------------------------------------------G---------I--------ALVLTARQL---------------------------------------------------------------------------------------------------------------------------------------------------------------------------------------------------------------------------------------------------------------------------------------------------------------------------------------RHPGSGP--SSPPSLSL-GL--------------------------------------------------------PIQRVG-CTLVICP--VVAVIQWA--------------QEIERHT----A-KGS---------------------------AR--VL------------LYY-----------------------------------------------------GAR------------------------------------------------------------------------------------RGS-QK-YD------FD-T---------------------------------------------------------------------------------------------------------YDFVV-------------------------------------TTYSTIE-------------A--------------------------DYRKHIMPLKIRCEYCDKLFYPNKMKVHLTYYCGPDALRTEKQAKQMSKK----WADKKGKGKR-SGS------------------------------------------------------------------------------------------------------------------------------------------------------------------------------------------------------------------------------------------------------------KRKISAQEEE-------------EDNEELGESERQSRG-RSPL-HS-------------------------------------------------------------------------------------------------------------------------------------------------------VR--------------------------------------------------WE-----RIILD---E--------------------------AHFI-K------D--------R-RC-------NT---AR--------A----V------------FALE-SEY--KWAL-----------------SGT-PLQ---------------------------N-----R-VGEL-YS----------LIR---------FLQ------V-FP-Y-SNYFC----------KDCDCKILDTN-----------MKKQC-DC---GHSSVRHFCWWN-K----F-----------------------------------------I------------------------------------------------------------------------------------------------------------------------------------ARPI---L--YGGP---EGRRAMIL----------------------------------LK--EK----------------------------------VLK-GI--------------------V-LRR-------------------------TK-K---GR---------------------------------------------------------------------------------------AADLA-LPPK-I-------------------------------V-TL---------------R------R------------DSFDR--------NE-----MEFY-E---------AL--------------------------Y----T-----QS--------------------C---TQFD-------S-YV-DAGT-----------------------------------------------------------------------------------------------------------------------------------------------------------------------------------------------------------------------------------------------L----------LNNYAHI------------------------F---DL-----LT----------------------------------------------------------------------------R-L-RQ--------------------------------AVDH----------------------------------------------------------------------------------------------------------------------------------------------------------------------------------------------------------------------------------------PY----------------------------------------------------------------------------------------------------------------------------------------------------------------------------------------L--------VA------------------------------------------------------------------------------------------------------------------------------------------------------------------------------------------------------------------------------------------------FSKSA--------------------ELREG-YKN---------EG---------------------------------------------NQTM--ESQ------------CGICH----DM--A-EDVV-VTS-CDH-VFCKTCLI------------------------------D-YSATL---------------------------------------------------------------------------------------------------------------------------------------------------------------------------------------------------------------------------------------------------------------------------------------------------------------------------------------------------------------------------------------------------------------------------------------------------------------------------------------------------------------------------------------------------------------------------------------------------------------------------------------------------------------------------------------------------------------------------------------------------------------------------------------GN-VSCP---S--C----------------------SKPLTVDL----TTKSSKGKVP-----------------------------AN----------------------------------LKGG--KRSGILGRL--------------------------------------QNLADFK---TSTKID----------------------------------ALREEI-------RN-MIEH------------------------------------------------------------DGS-----------------------------------------------------------------------------------------------------------------------------------------------------------------------------------------------------------------------------SK-----------GIVF---SQ-----------------------FTS-FLDLIE--------------------------------F-SL--Q-------K---------S---G--------V--------------------------------------K-----------C-VQLNG---K-MNMSEK-GRA--------------------ID------------------------TF----------I-----------------ND-----PD---------------------------CR-I--------FLMS----------LKAGGVALNLT-----VASH---VFLM------------------DPWW--------------------------NPA-VES-------------------Q-------------------------AQ-----------DRIHRI----GQF--KP---------------I-------RSVRFV--I------------------------------K---------------------------------------------------------------------------D-------T-V----EER----------------------------------------I-LQLQ-DK-KR-------------LVF-EG---------------------------------------TV-------------------------------------------------------------------------------------------------------------------GDS-PE--------------------------------------------------------A--MSK---------LTEAD------LK----------------------------F------------------L----------------------------F--Q-N----------------------------------------------
>Csativus|Cucsa.123970.1
---------------------------YKAREAAI-SVQGKSVDLQRKKSK-----VS-LRK---------LDEQPE-------------W--L-MG----------------GK-LRD----------YQ---------------------L----------------------EG----LNFLVNS----------------------------------------------------------------------W-R---------N-DT--------------------------------------------------------------------------------------------------------------------------------------NV----IL--------------------------ADEMGLGKT---------V----------------------------Q---------------------------------------------------------------S---------V--------SMLGFLQ-----------------------------------------------------------------------------------------------------------------------------------------------------------------------------------------------------------------------------------N------------------------A-------------------------------------------QQ--I----------------------------------------------------------------------------------------------------------Y--G-PFLVVVP--LSTLSNWA--------------KEFRKWL----P--D----------------------------MN--VI------------VYV-----------------------------------------------------G-T-------------------------------------------------------------------------------RAS--RE--VC-QQ-H-E-----F--EN-K-----------------RT-----------------GR-------------------------------------PIK---------------------FNALL-------------------------------------TTYEVVL-------------K--------------------------D----------------------------------------------------------------------------------------------------------------------------------------------------------------------------------------------------------------------------------------------------------------------------------------------------------------------------------------------------------------------RAVL-SK-------------------------------------------------------------------------------------------------------------------------------------------------------IK--------------------------------------------------WN-----YLMVD---E--------------------------AHRL-K------N--------S-EA-------QL---YT--------T----L------------SEFS-TKN--KLLI-----------------TGT-PLQ---------------------------N-----S-VEEL-WA----------LLH---------FLD------P-DK-------------------------------FK--S--K--DD------------------FI-H----N-----------------------------------------Y--------------------------------------------------------------------------KNLS---------------------------------------------SFD------EIE--------------------------LA----------------------------NL--HM----------------------------------ELK-PH--------------------I-LRR-------------------------VI-K---DV-----------------------------------------------------------------------EK---S----------------LPPK-I-------------------------------E-RI---------------L------R------------VEMSP--------LQ-----KQYY-K---------WI--------------------------L----E-----RN--------------------F--------HDL-----------N----------K----------------------------------------------------------------GVR-G---------------------------------------------------------------N-------------------------Q---------------------------------------------------------------------V-----------S----L------------------------L---NI-----VV----------------------------------------------------------------------------E-L-KK--------------------------------CCNH----------------------------------------------------------------------------------------------------------------------------------------------------------------------------------------------------------------------------------------PF----------------------------------------------------------------------------------------------------------------------------------------------------------------------------------------L--------FE--------------------------------------------------------------------------------------------------------------------------------------------------------------------------------------------------------------------------------------------------------------------------------------------------------------------------------------------------------------------------------------------------------------------------------------------S---A-------DH--GYGGDF--------------------------------------------------------------------------------------------------------------------------------------------------------------------------------------------------------------------------------------------------------------------------------------------------------------------------------------------------------------------------------------------------------------------------------------------------------------------------------------------------------DS------------------------------------------------------------------------------------------------------------------------------------------------------------------------------------------------------------NDSSKL-D-----------------------RT--I---WS-----------------------------------------------------------------------------------------------------------------------------------------------------------------------------------------SGKLV----------------------------------ILDKLL------------------------------------------------------------------------------MR--------------------LH-----------------------------------------------E-----------------------------------------------------------------------------------------------------------------------------------------------TK---HR-----------VLIF---SQ-----------------------MVR-MLDILA--------------------------------D-YM--S-------Y---------R---G--------F--------------------------------------Q-----------F-QRLDG---S-TKAEFR-QQA--------------------MD------------------------HF----------N-----------A-----PG------S-----------------------D---DF-C--------FLLS----------TRAGGLGINLA-----TADT---VIIF------------------DSDW--------------------------NPQ-NDL-------------------Q-------------------------AM-----------SRAHRI----GQQ--EV---------------V-------NIYRFV--T------------------------------S---------------------------------------------------------------------------S-------S-V----EED----------------------------------------I-LERA-KK-KM-------------VLD-HL---------------------------------------VIQK---L-------------------------NAEGRL--EKKEAKK-G---IGFD-----------K------------------N--------------------------ELSA--------ILRF--------G----------------------------A-EELFKED---KNDEDS--KKRL------QS----------------------------------------------------------------------------------------------------------------------------------------
>chromdb_plants|CHR20114
-----------------------------------------APFVEKKVLDKLEEVSDGYKP--SEKVLVPVDNQPE-------------S--I-K-----------------AV-LRE----------YQ---------------------L----------------------EG----IRWLVRM----------------------------------------------------------------------F-D---------D-GC--------------------------------------------------------------------------------------------------------------------------------------SC----IL--------------------------ADEMGLGKT---------L----------------------------Q---------------------------------------------------------------S---------I--------SFLAALR-----------------------------------------------------------------------------------------------------------------------------------------------------------------------------------------------------------------------------------E------------------------L-------------------------------------------RG--V----------------------------------------------------------------------------------------------------------D--G-PHLVICP--LSVLSSWM--------------DELQKWC----P--K----------------------------LR--VVR-----------LHS-----------------------------------------------------T-D-------------------------------------------------------------------------------EGE--RQ--RL-RK-E-------V-----------------------------------------VMN-------------------------------------VAS---------------------YDVAV-------------------------------------TTYEMACNP-----------T--------------------------F----------------------------------------------------------------------------------------------------------------------------------------------------------------------------------------------------------------------------------------------------------------------------------------------------------------------------------------------------------------------NLTLSQK-------------------------------------------------------------------------------------------------------------------------------------------------------VY--------------------------------------------------WR-----TMILD---E--------------------------GHKV-K------N--------E-DT-------AA---HS--------V----L------------SRVH-RQH--TLLL-----------------TGT-PVQ---------------------------N-----N-LHEL-YA----------ILS---------FLH------P-DV-------------------------------FT--K--S--AA------------------FD-E----A-----------------------------------------F---------------------------------------------------------------------------DLGTSS------------------------------------------HKV------DAD---------------------K----LD----------------------------FA--HY----------------------------------LMK-PF--------------------V-LRR-------------------------VK-G---EV-----------------------------------------------------------------------EV---S----------------LPEK-T-------------------------------E-TK---------------I------M------------CPLSP--------AQ-----TFWY-R---------RL--------------------------L----M-----RE--------------------S--------SAL-----------T----------SVEA-------------------------------------------------------------AELRKAS--------------------------------GGGSGAMDDGGGTDSPEPSGAGGKKENAGD-------------------------F---------------------------------------------------------------------K-----------K----L------------------------Q---SL-----LM----------------------------------------------------------------------------Q-L-RK--------------------------------CCNH----------------------------------------------------------------------------------------------------------------------------------------------------------------------------------------------------------------------------------------PY----------------------------------------------------------------------------------------------------------------------------------------------------------------------------------------L--------FA--------------------------------------------------------------------------------------------------------------------------------------------------------------------------------------------------------------------------------------------------------------------------------------------------------------------------------------------------------------------------------------------------------------------------------------------G---T-------DVP-----------------------------------------------------------------------------------------------------------------------------------------------------------------------------------------------------------------------------------------------------------------------------------------------------------------------------------------------------------------------------------------------------------------------------------------------------------------------------------------------------------------------------------------------------------------------------------------------------------------------------------------------------------------------------------------------------------------------------EDGVPV-E-----------------------EL--V---EA-----------------------------------------------------------------------------------------------------------------------------------------------------------------------------------------SGKLA----------------------------------VLDRIL------------------------------------------------------------------------------KR--------------------LK-----------------------------------------------D-----------------------------------------------------------------------------------------------------------------------------------------------QG---HR-----------VVLF---SQ-----------------------FTS-MLDILS--------------------------------D-FL--T-------L---------R---G--------Y--------------------------------------Q-----------F-ARLDG---S-TNRVQR-SID--------------------IA------------------------AF----------N-----------R-----PN------S-----------------------P---MF-A--------FLLS----------TRAGGLGVNLQ-----TADT---CVLY------------------DSDW--------------------------NPQ-VDT-------------------Q-------------------------AM-----------ARVHRI----GQK--KP---------------V-------HVYRLV--T------------------------------A---------------------------------------------------------------------------G-------T-V----EER----------------------------------------M-QQRA-EK-KL-------------FLE-QM---------------------------------------VSRG---STKQAE---------NMEGVDK----------------------------------------------------------N--------------------------DLYG--------MLRF--------G----------------------------V-DAIFSKDAGEPP----------------TDADLEI--L-----------------------------------------------MDRTPGGA-D-----------------------------------------------------------------------
>refseq|gi|356546386|ref|XP_003541607.1|
-------------------------------------------------------------------------ASDSRNTKGKAD----AFGINVAEDDLIVTEISAHP-RHMKQ-MKP----------HQ---------------------V----------------------EG----FNFLARN-------------------------------------------------------------------------------------------------------------------------------------------------------------------------------------------------------LV-------------GD-DPGGC----IL--------------------------AHAPGSGKT---------F----------------------------M---------------------------------------------------------------I---------I--------SFMQSFLGKYPNA----------------------------------------------------------------------------------------------------------------------------------------------------------------------------------------------------------------------------------------------------------------------------------------------------------------------------------------------------------------------------------------------------------------------RPLVVLP--KGILSTWK--------------KEFQTWQ----VEDI----------------------------------------------PLYDFYTVKADSR---------------------------------SQQLEVLKQWVEH----------------------------------------------------------------------------------------------------------------------------------------------------------------------------------------------------------------KSILF-------------------------------------LGYKQFSSVVC-DNGA-----------------------------------------------------------------------------------------------------------------------------------------------------------------------------------------------------------------------------------------------------------------------------------------------------------------------------------------------------------------------------------S--SESL----------SCKKILLNV-----------------------------------------------------------------------------------------------------------------------------------------------------------------------------------------------------------PS-----ILILD---E--------------------------GHNP-R------N--------E-NT-------DM---VQ--------S----L------------VEVH-TRL--KVVL-----------------SGT-LYQ---------------------------N-----H-VKEV-FN----------ILN---------LVR------P-KF-------------------------------LKMETSKP----------IVRRIRSRVHTPGVR----------------------------------------------------------------------------------------------------------------------------------------------------------------------------------------------------SF-------------YDLVENTLEKDTHF--KTK----VAVIQDL--RE----------------------------------MTS-KV----------------------LHY-------------------------YK-G---DFLDE------------------------------------------------------------------------------------------LPGL-V-------------------------------D-FT---------------V------V------------LNLSP--------RQ-----KPEV-E---------KL-KR-----L-SG-----------NFKK------------------------------------------------------------------------------------------------------------------------------------------------------------------------------------------------------------------------------------------------------------------------------------------------------------------------------------------------------------------------------------------------------------------------------------------SSVGSA--------------------------------VYLH----------------------------------------------------------------------------------------------------------------------------------------------------------------------------------------------------------------------------------------PK----------------------------------------------------------------------------------------------------------------------------------------------------------------------------------------L--------KP---------------------------------------------------------------------------------------------------------------------------------------------------------------------------------------------------------------------------------------------------------------------------------------------------------------------------------------------------------------------------------------------------------------------------------------------------------------------------------------------------------------------------------------------------------------------------------------------------------------------------------------------------------------------------------------------------------------------------------------------------------------------------------------------------------------------------------------------------------------------------------------------------------------------------------------------------------------------------------------------------------------------------------------------------------------------------------------------------------------------------------------------------------------------------------------------------------------------------------------------------------------------------------------------------------------------------LA-E----KS--E------KGIS--------DN-----------MI--------------------------------------DALIEKLDVRDGVKSK----------------------------------FFLNML------------------------------------------------------------------------------------------------------------------------------------------------------------------------------------------------------------------------------------------------------------------------------------------------NLCESAG---EK-----------LLVF---SQ-----------------------YLL-PLKYLE--------------------------------R-LT--MKWKGW-SL-------------K--------R--------------------------------------E-----------I-FVISG---E-TSSEDR-EWS--------------------ME------------------------RF----------N------------------N-------------------------------SPDSK-V--------FFGS----------IKACGEGISLV-----GASR---IIIL------------------DVHL--------------------------NPS-VTR-------------------Q-------------------------AI-----------GRAFRP----GQK--KK---------------V-------FVYRLV--S------------------------------A---------------------------------------------------------------------------D-------S-P----EEE----------------------------------------D-HSTC-FK-KE-------------LIS-KM---------------------------------------WFEW-----NE---Y----------CG--DQAFE--V-EEVGVKECDDL-FLESPL--LGEDVK---------ALYK---------RLLTILSLFAYHMPID-----------------------------------------------------------------------------------------------------------------------------------------------------------------------------------------------------------------------------------------
>Osativa|LOC_Os03g01200.1
--------------------------------------------------------------------------------------------------------------------MSCDCCFFLCRTDHG-------------------------------------------------------------------------------------------------------------------------------------------------------------------------------------------------------------------------------------------------------------------------------------------------------------------------QMGLGKT---------L----------------------------Q---------------------------------------------------------------A---------I--------SLLSYLK-----------------------------------------------------------------------------------------------------------------------------------------------------------------------------------------------------------------------------------I------------------------H-------------------------------------------SI--S----------------------------------------------------------------------------------------------------------P--G-PFLVLCP--LSVTDGWL--------------SEFNKFC----P--S----------------------------LR--VI------------QYV-----------------------------------------------------G-D-------------------------------------------------------------------------------KLH--RR--DL-RR-MMFQDVQKS------------------------------------------SS-SS-------------------------------HSTELP---------------------FDVMM-------------------------------------TTYDIAL-------------M--------------------------D----------------------------------------------------------------------------------------------------------------------------------------------------------------------------------------------------------------------------------------------------------------------------------------------------------------------------------------------------------------------QEFL-SQ-------------------------------------------------------------------------------------------------------------------------------------------------------IP--------------------------------------------------WH-----YVVID---E--------------------------AQRL-K------N--------P-SS-------VL---YN--------V----L-----------EQRFI-MPR--RLLL-----------------TGT-PIQ---------------------------N-----N-LSEL-WA----------LMH---------FCM------P-SI-------------------------------FG--T--L--DQ------------------FL-S----T-----------------------------------------F--------------------------------------------------------------------------KQSGDSLT--------------------------------------GGETNK------TDK---------------------Q----FK----------------------------IL--KH----------------------------------VLR-AF--------------------M-LRR-------------------------TK-A---LL-----------------------------------------------------------------------IQSGIL--------------A-LPSL-T-------------------------------E-LT---------------V------M------------VPLTP--------LQ-----KKLY-L---------SV--------------------------L----R-----KE--------------------L--------QTL---L-TFTGGLS----------R--------------------------------------------------------------------------------------------------------------------------------------------------------------H---------------------------------------------------------------------Q-----------S----L------------------------Q---NI-----VI----------------------------------------------------------------------------Q-L-RK--------------------------------ASSH----------------------------------------------------------------------------------------------------------------------------------------------------------------------------------------------------------------------------------------PY----------------------------------------------------------------------------------------------------------------------------------------------------------------------------------------L--------FS--------------------------------------------------------------------------------------------------------------------------------------------------------------------------------------------------------------------------------------------------------------------------------------------------------------------------------------------------------------------------------------------------------------------------------------------G---I-------EP------------------------------------------------------------------------------------------------------------------------------------------------------------------------------------------------------------------------------------------------------------------------------------------------------------------------------------------------------------------------------------------------------------------------------------------------------------------------------------------------------------------------------------------------------------------------------------------------------------------------------------------------------------------------------------------------------------------------------EPYVEG-E-----------------------HL--V---QA-----------------------------------------------------------------------------------------------------------------------------------------------------------------------------------------SGKLV----------------------------------MLDLIL------------------------------------------------------------------------------KK--------------------LH-----------------------------------------------E-----------------------------------------------------------------------------------------------------------------------------------------------VG---HR-----------VLLF---AQ-----------------------MTQ-TLDILQ--------------------------------D-FL--E-------L---------R---Q--------Y--------------------------------------T-----------Y-ERLDG---S-VRAEER-FAA--------------------IK------------------------SF----------SSQPTKGVVRDD------NQ------S-----------------------G---AF-V--------FMIS----------TRAGGVGLNLI-----GADT---VIFY------------------EQDW--------------------------NPQ-ADK-------------------Q-------------------------AL-----------QRAHRI----GQL--NN---------------V-------LSINLV--S------------------------------Q---------------------------------------------------------------------------R-------T-I----EEV----------------------------------------I-MRRA-ER-KL-------------KLS-HS---------------------------------------VIGE---E-----------------DATYGKGKYVENEA------------------------------------------------S--------------------------DMRS--------II-F--------GLH-LFDT-SDTT----------------AETMN-DDTASETIKE-E--TMLKLKS---------------------------------------------------------------------------------------------------------------------------------------------
>Mesculenta|cassava4.1_000210m
------------------------------------------------------------------------LPEGATVEV-LGDAATGYIVNVVREKGEEA-VRIPPSI--SAK-LKA----------HQ---------------------V----------------------AG----IRFMWEN----------------------------------------------------------------------IVQSIGKVKSGDR-GL--------------------------------------------------------------------------------------------------------------------------------------GC----IL--------------------------AHTMGLGKT---------F----------------------------Q---------------------------------------------------------------V---------I--------AFLYIAM-----------------------------------------------------------------------------------------------------------------------------------------------------------------------------------------------------------------------------------R--------------------------------------------------------------------SVDLG----------------------------------------------------------------------------------------------------------L--R-TALIVTP--VNVLHNWR--------------HEFLKWK----P--SEVKP------------------------LR--VF------------MLE-----------------------------------------------------DVS-------------------------------------------------------------------------------RDR--RA--EL-FA-KWRTK-------------------------------------------------------------------------------------------------------------GGVFL-------------------------------------IGYTAFRNLSFGKHVKD---R--------------------------NM---------------------------------------------------------------------------------------------------------------------------------------------------------------------------------------------------------------------------------------------------------------------------------------------------------------------------------------------------------------------AREICYA-------------------------------------------------------------------------------------------------------------------------------------------------------LQ-----------------------------------------------D-GPD-----ILVCD---E--------------------------AHMI-K------N--------T-RA-------DT---TQ--------A----L------------KQVK-CQR--RIAL-----------------TGS-PLQ---------------------------N-----N-LMEY-YC----------MVD---------FVR------E-GF-------------------------------LG--S--S--HE------------------FR-N----R-----------------------------------------FQ----------------------------------NPI--------------------------ENGQHTNSTTNDVKI-----------------------------------------------------MNQ---------------------R----SH----------------------------IL--YE----------------------------------QLK-GF--------------------V-QRM-------------------------DM-S---VV-----------------------------------------------------------------------KK---D----------------LPPK-T-------------------------------V-FV---------------I------A------------VKLSP--------LQ-----RKLY-K---------RF--------------------------L----V-----VH--------------------GFTNDKVSN--E-----------------------------------------------------------------------------------------------------------------------------------------------------------------------------------------------------------------------------------------------------------K----------IRK--SF------------------------F---AG-----YQ----------------------------------------------------------------------------A-L-AQ--------------------------------IWNH----------------------------------------------------------------------------------------------------------------------------------------------------------------------------------------------------------------------------------------PG----------------------------------------------------------------------------------------------------------------------------------------------------------------------------------------I--------LQ--------------------------------------------------------------------------------------------------------------------------------------------------------------------------------------------------------------------------------------------------------------------------------------------------------------------------------------------------------------------------------------------------------------------------------------------L---R-------K-DRDYVSREEAVENFIGDESSSDE--NV-------------------------DYNNILG---EK----PRSANNFVHG-------------------------------------------------------------------------------------------------------------------------------------------------------------------------------------------------------------------------------------------------------------------------------------------------------------------------------------------------------------------------------------------------------------------------------------------------------------------------------------------------------------------------------------------------------------------------------------------------------------------------------------------------------R-RDGGFFLK--DWWNDLLHENNYKE--L---DY-----------------------------------------------------------------------------------------------------------------------------------------------------------------------------------------SGKMV----------------------------------LLLDIL------------------------------------------------------------------------------TV--------------------CS-----------------------------------------------H-----------------------------------------------------------------------------------------------------------------------------------------------VG---DK-----------ALVF---SQ-----------------------SIP-TLDLIE--------------------------------F-YL--SRL-----P---------RHGKRGKFWRKG-K--------------------------------------D-----------W-YRLDG---R-TESSER-QKL--------------------VE------------------------NF----------N-----------------DP-----VN-----------------------K---RVKC--------ALIS----------TRAGSLGINLH-----AANR---VVIV------------------DGSW--------------------------NPT-YDL-------------------Q-------------------------AI-----------YRAWRY----GQK--KP---------------V-------FAYRLM--A------------------------------H---------------------------------------------------------------------------G-------T-M----EEK----------------------------------------I-YKRQ-VT-KE-------------GLA-AR---------------------------------------VVDR-----------------------------------------------------------------------------------QQVHRTISRE-----------------EMLH--------LFEF--------GDD-ENSDPLTDI----------------GQEDGQADDCSMSGV-------GNSLK---------------------------------------------------------------------------------------------------------------------------------------------
>refseq|gi|302802608|ref|XP_002983058.1|
-----------------------------------------------------------------------------ILTSVFSRLLPRDLLSIAAVCRHTRELTRFIVPCMNLR-LFP----------HQ---------------------N----------------------AA----VQWMLHRETNPQ-----RFRNPIHKD--LQTEDGFHLFLNSVTGEISI-EMPELSDFR-------------------------------------------------------------------------------------------------------------------------------------------------------------------------GG----LF--------------------------CDEPGLGKT---------I----------------------------T---------------------------------------------------------------A---------L--------SLVLKSQGIFPSPPP-GAEVCWSSSLSGEKIGYYE--ATSGTQR----MSLLK-------RCMAMKGRRYQLGAETPSEF-------------------------------GKRKAAADDSILEPL-----------RIRRKLLDSYGDGSDEAGVGDIGAAAAV-------------------------------------SQQPEVADDVWVQCDGCKKWRKLANGCGSPKDGSAWFCKMNRNP-QYQSCSAP-----------EESWDRKDSISHLEGFHRKGSEPGLERNVSFFFSILKD--------RAALLNSEAKKALNWLADLRSLELTKMASSGIPVPQHLRMVSVTGRTDHEYEEFFLAFGLVPKQDKKKVPKWQYPEGLTGFHLDTLALKCALAKPVEEVTRVYLSK-ATLIVVP--SNLVEHWK--------------TQIQRHT----S-EKQ---------------------------LR--VY------------ACL------------------------------------------------------------------------------------------------------------------------------------------------DS-KNTPTSHSLAWD---------------------------------------------------------------------------------------------------------YDIVI-------------------------------------TTFNRLS-------------I--------------------------EWNS--RE---------------------------------------------------------------------------------------------------------------------------------------------------------------------------------------------------------------------------------------------------------------------------------------------------------------------------------------------------------------SSLL-MQ-------------------------------------------------------------------------------------------------------------------------------------------------------IH--------------------------------------------------WF-----RIILD---E--------------------------GHTL-G------A--------S-FSLT-----NK---LQ--------M----A------------VNMR-ASC--RWVL-----------------TGT-PTP---------------------------DTPY--SQLVNL-HP----------MLR---------FLH------D-EL-------------------------------YGSQIKL-----------------------WDAA----------------------------------------------V------------------------------------------------------------------------------------------------------------------------------------LRPFEAHL-EEGRL---------------------------------------------RL--VD----------------------------------FLR-RC--------------------M-ISA-------------------------RK-A---DL-----------------------------------------------------------------------SS--------------------IPPC-V-------------------------------R-KV---------------K------L------------VEFTD--------NH-----AASY-N---------EL-------------------------VE----------TV-------------------------------------------------------------------------------------------------------------------------------------------------------------------------------------------------------------------------------------------------------------------------------------------RRNLLMADWNDPDHVESL------------------------LNPKQWKLKNTTL----------------------------------------------------------------------------RNV-RL-----------------------------SCCVAGHIKVRNANQDIQETMEMLVQD---GMDPTSDQYGF-----------------------------------------------------------------------------------------------------------IKGSLL----------------------------------------------------------------------LGGNCFRCGEWCRL-PI----------------------------------------------------------------------------------------------------------------------------------------------------------------------------------------LTPCLHFLCLS------------------------------------------------------------------------------------------------------------------------------------------------------------------------------------------------------------------------------------------------------------------------------------------------------------------------------------------------------------------------------------------------------------------------------------------------------------------------------------------------------------------------------------------------------------------------------------------------------------------------------------------------------------------------------------------------------------------------------------------------------------------------------------------------------------------------------------------------------------------------------------------------------------------------------------------------------------------------------------------------------------------------------------------------------------------------------------------------------------------------------------------------------------------------------------------------------------------------------------------------------------------------------------------------------------------------------------------------CVSLDCERCILPECGKPYQMQTPK--ARPENPNPKWPVPQDLI--ELQPSYI---Q-------EDWHSEWQATSSSKVS----------------------------------YLVERLRGLQQENGK--------------------------------------------------LP---------------------------------------------------------------------------------------------------------------------------------------------------------------------------------------------------------------------------------------------EK-----------AIVF---SQ-----------------------FLE-HISAIE--------------------------------M-QL--T-------K---------G---G--------I--------------------------------------E-----------H-AGMYS---P-MPAASK-MKS--------------------LR------------------------TF----------Q-----------------EN-----PK---------------------------CV-V--------LLMD-----------SSSALGLDLS-----FVTH---VFLM------------------EPIW--------------------------DRS-IEE-------------------Q-------------------------VV-----------SRAHRM----GAT--RP---------------V-------LVETLA--M------------------------------A---------------------------------------------------------------------------G-------T-I----EEQ----------------------------------------M-LGFL-QR-CS-------------D------------------------------------------------------------------------------------------------------------------------------------------------------------------------------PSRGHHDPAELQYLTRLAFVR----------------KHAATNA-----------------------------------------------------------------------------------------------------------------------------------------------------------------
>Brapa|Bra015035
---------------------------------------------------------------------GGLLDSLDFAA----SD--HSRDMESLK-NTQGTVWEYIP-GIKNS-LYP----------HQ---------------------Q----------------------EG----FEFMWNN-------------------------------------------------------------------------------------------------------------------------------------------------------------------------------------------------------LAGTTKLDELKS-SVGK-ESGGC----II--------------------------SHSPGTGKT---------R----------------------------L---------------------------------------------------------------T---------I--------VFLQSYLEQFPES----------------------------------------------------------------------------------------------------------------------------------------------------------------------------------------------------------------------------------------------------------------------------------------------------------------------------------------------------------------------------------------------------------------------HPVVIAP--ASLMLTWE--------------EEFKKWN----S-NI----------------------------------------------PFYNMSSQDFSGQ------ENQAAVSLLKGNR-------HLRRNKDSVRMVKLYSWRNK----------------------------------------------------------------------------------------------------------------------------------------------------------------------------------------------------------------KSILG-------------------------------------ISYNLYEKLAG-NRCA--------------------------------------------------------------------------------------------------------------------------------------------------------------------------------------------------------------------------------------------------------------------------------------------------------------------------------------------------------------------------------------GEVQ----------EFRKMLLEL-----------------------------------------------------------------------------------------------------------------------------------------------------------------------------------------------------------PG-----LLVLD---E--------------------------GHTP-R------N--------H-NS-------CI---WK--------V----L------------TEVK-TEK--RIIL-----------------SGT-PFQ---------------------------N-----N-FKEL-SN----------VLC---------LTR------P-AY-------------------------------ADKI-SSR----------LQD--------LT-R----------------------------------------------------------------------------------------------------------------------------------------------------------------------------------------------------LS-------------QEGKNGR-----FD--E------EVGISEL--KD----------------------------------MIA-PF----------------------VHV-------------------------HK-G---NILRES-----------------------------------------------------------------------------------------LPGL-R-------------------------------D-CV---------------V------M------------LNPPF--------QQ-----EKIL-K---------RI-DH-----S--Q--------N--TFEL------------------------------------------------------------------------------------------------------------------------------------------------------------------------------------------------------------------------------------------------------------------------------------------------------------------------------------------------------------------------------------------------------------------------------------------EHKLSA--------------------------------VSVH----------------------------------------------------------------------------------------------------------------------------------------------------------------------------------------------------------------------------------------PS----------------------------------------------------------------------------------------------------------------------------------------------------------------------------------------L--------YM---------------------------------------------------------------------------------------------------------------------------------------------------------------------------------------------------------------------------------------------------------------------------------------------------------------------------------------------------------------------------------------------------------------------------------------------------------------------------------------------------------------------------------------------------------------------------------------------------------------------------------------------------------------------------------------------------------------------------------------------------------------------------------------------------------------------------------------------------------------------------------------------------------------------------------------------------------------------------------------------------------------------------------------------------------------------------------------------------------------------------------------------------------------------------------------------------------------------------------------------------------------------------------------------------------------------------CC-K----QTNKERLTI--GPVA--------LK-----------VL--------------------------------------ESLRL--DSKEGAKTR----------------------------------FLIDFI------------------------------------------------------------------------------------------------------------------------------------------------------------------------------------------------------------------------------------------------------------------------------------------------RFSQTVN---EK-----------VLVF---SQ-----------------------YID-TLELIR--------------------------------D-QL--NAVFGW-TE-------------G--------E--------------------------------------E-----------I-LYMHG---Q-LKQTIR-QHL--------------------IN------------------------NF----------N------------------R------------------------------PDSKSK-V--------LLAS----------TGACSEGIHLV-----GASR---VVLL------------------DVVW--------------------------NPS-VER-------------------Q-------------------------AI-----------SRAYRI----GQK--RV---------------V-------YTYHLM--V------------------------------K---------------------------------------------------------------------------G-------T-T----EWG----------------------------------------K-YCKQ-TK-KH-------------RIS-EM---------------------------------------VFSP-----TN---E---------K-D--KLIEN--E-VVS-----EDK-ILDEMVR--HEKLK---------DMFG---------KVLYRKKESDMFTDIL-----------------------------------------------------------------------------------------------------------------------------------------------------------------------------------------------------------------------------------------
>Slycopersicum|Solyc11g005250.1.1
-----------------------------------------------------------------------------ILISILSSLCPADLLRVSATCRHLKFLAASIMPCLKLK-LFA----------HQ---------------------Q----------------------AA----VDWMLQRERSVE-----LLKHPLYMD--FVTEDGFAFYINAVSGQITTGHAPTIKDFH-------------------------------------------------------------------------------------------------------------------------------------------------------------------------GG----MF--------------------------CDEPGLGKT---------I----------------------------T---------------------------------------------------------------A---------L--------SLILKTQGTLAEPPD-GALVIWCMHNAHRRCGYYE--LSSEDTINSG-VLSSN-------RATGHNGRRGQLSLEKLTPEKSLN------SFSTSLGSMVVNSADHVA---ISEISSSTVTQSTPRRSTARCTSSYSQIKRDLMYEYEGTSSFPEERNSRKNSKK-RKLASNNQRKSSACEKSGYSHKLSRS---SKRFHEPSAENYELKETWIQCDACHKWRRLADA-GAADTTSAWFCSMNTDP-LYQSCSVA-----------EVSWDHKQHITCLLGFRSKETPGGLEENISFFTGVLKD--------EYSIMDSEAKKAIIWLAKLSPQKLLEMETTGLVQPIVQT----SIGVPHGHHKIFQAFGLV-KRVAKGTTMWYYPRGLMNLVFDLDALRVALCKPLDSF-RLYLSR-ATLVVVP--SNLVDHWR--------------GQIERHV----R-QGQ---------------------------LR--VF------------VWT------------------------------------------------------------------------------------------------------------------------------------------------DQ-KR-PSAHSLAWD---------------------------------------------------------------------------------------------------------YDVVI-------------------------------------TTFSRLS-------------A--------------------------EWGP--KK---------------------------------------------------------------------------------------------------------------------------------------------------------------------------------------------------------------------------------------------------------------------------------------------------------------------------------------------------------------RSVL-MQ-------------------------------------------------------------------------------------------------------------------------------------------------------VH--------------------------------------------------WL-----RIMLD---E--------------------------GHTL-G------S--------S-LTLT-----NK---LQ--------M----A------------VSLR-ATN--RWLL-----------------TGT-PTP---------------------------NTPS--SQLSHL-QP----------LLK---------FLH------D-ET-------------------------------YGQNQKA-----------------------WEAG----------------------------------------------I------------------------------------------------------------------------------------------------------------------------------------LKPFEAEM-EEGRS---------------------------------------------RL--LQ----------------------------------LLH-RC--------------------M-ISA-------------------------RK-K---DL-----------------------------------------------------------------------QN--------------------IPPC-I-------------------------------K-KV---------------T------L------------LNFTE--------EH-----ARTY-N---------EL-------------------------VE----------TV-------------------------------------------------------------------------------------------------------------------------------------------------------------------------------------------------------------------------------------------------------------------------------------------RRNILMADWNDPSHVESL------------------------LNPKQWKFRSTTI----------------------------------------------------------------------------RNV-RL-----------------------------SCCVAGHIRVTEAGDDIQETMDILVED---GLDPTSEEYGL-----------------------------------------------------------------------------------------------------------IKYHIL----------------------------------------------------------------------FGGNCMRCKAWCRL-PV----------------------------------------------------------------------------------------------------------------------------------------------------------------------------------------ITPCKHLLCLD------------------------------------------------------------------------------------------------------------------------------------------------------------------------------------------------------------------------------------------------------------------------------------------------------------------------------------------------------------------------------------------------------------------------------------------------------------------------------------------------------------------------------------------------------------------------------------------------------------------------------------------------------------------------------------------------------------------------------------------------------------------------------------------------------------------------------------------------------------------------------------------------------------------------------------------------------------------------------------------------------------------------------------------------------------------------------------------------------------------------------------------------------------------------------------------------------------------------------------------------------------------------------------------------------------------------------------------------CVSLDSEKCTISGCGNLYEMQSPETLARPENPNPKWPVPKDLI--ELQPSYK---Q-------DDWNPDWQSTSSSKVA----------------------------------YLVGRLKEIKEANRMIIISNED------KIVET-SVSHVHTRINNFSMFSSQQYLVGPANDFCNINP---------------------------------------------------------------------------------------------------------------------------------------------------------------------------------------------------------------------------------------------QK-----------VIIF---SQ-----------------------FLE-HIHVIE--------------------------------Q-QL--A-------I---------A---G--------I--------------------------------------S-----------F-ASLYS---P-MPSISK-VKA--------------------LL------------------------TF----------Q-----------------HD-----VD---------------------------CM-A--------LLMD-----------GSAALGLDLS-----FVTH---VYLM------------------EPIW--------------------------DKS-MEE-------------------Q-------------------------VI-----------SRAHRM----GAT--RP---------------I-------LVETLA--M------------------------------S---------------------------------------------------------------------------G-------T-I----EEQ----------------------------------------M-MKFL-QE-AD-------------EGR-RL----------------------------------------LKE-----------------------------------------------------------------------------------------------------------------EYGKLGHDGA-R-APRTLHDFAESNYLTRLNF------------------------------------------------------------------------------------------------------------------------------------------------------------------------------------------
>chromdb_plants|CHR1246
----------MNLSYE-------------QRLQVVARLILDE---DSR----PGDAPLYQE-ELGLR----------------------------------------------VT-LKP----------HQ---------------------V----------------------EG----VSWLIRR----------------------------------------------------------------------Y-K---------L-GV--------------------------------------------------------------------------------------------------------------------------------------NV----VL----------------------------EMGLGKT---------L----------------------------Q---------------------------------------------------------------A---------I--------SFLSYLK-----------------------------------------------------------------------------------------------------------------------------------------------------------------------------------------------------------------------------------V------------------------C-------------------------------------------RL--S----------------------------------------------------------------------------------------------------------L--G-PFLVICP--LSVTDGWV--------------SEIVKFT----P--K----------------------------LK--VF------------KYV-----------------------------------------------------G-D-------------------------------------------------------------------------------KEC--RR--NL-RM-KIHEY------------------------------------------------------------------------------------VLLP---------------------FDVLL-------------------------------------TSYDIAL-------------M--------------------------D----------------------------------------------------------------------------------------------------------------------------------------------------------------------------------------------------------------------------------------------------------------------------------------------------------------------------------------------------------------------QDFL-SQ-------------------------------------------------------------------------------------------------------------------------------------------------------IS--------------------------------------------------WQ-----YAIID---E--------------------------AQRL-K------N--------P-SS-------VL---FN--------V----L-----------KDCYI-MPR--RLLM-----------------TGT-PIQ---------------------------N-----N-LSEL-WA----------LMY---------FCM------P-SV-------------------------------FG--T--P--DQ------------------FL-S----M-----------------------------------------F--------------------------------------------------------------------------KDISDLSP--------------------------------------VHDTPK------VKE---------------------R----LK----------------------------IL--RS----------------------------------VLG-AF--------------------M-LRR-------------------------TK-S---KL-----------------------------------------------------------------------IECGNL--------------V-LPPL-T-------------------------------V-TT---------------V------L------------VPLVI--------LQ-----KKVY-M---------SI--------------------------L----R-----KE--------------------L--------HKL---L-ALSFGTS----------N--------------------------------------------------------------------------------------------------------------------------------------------------------------H---------------------------------------------------------------------E-----------S----L------------------------Q---NI-----VI----------------------------------------------------------------------------Q-L-RK--------------------------------ACSH----------------------------------------------------------------------------------------------------------------------------------------------------------------------------------------------------------------------------------------PY----------------------------------------------------------------------------------------------------------------------------------------------------------------------------------------L--------FP--------------------------------------------------------------------------------------------------------------------------------------------------------------------------------------------------------------------------------------------------------------------------------------------------------------------------------------------------------------------------------------------------------------------------------------------G---I-------ES------------------------------------------------------------------------------------------------------------------------------------------------------------------------------------------------------------------------------------------------------------------------------------------------------------------------------------------------------------------------------------------------------------------------------------------------------------------------------------------------------------------------------------------------------------------------------------------------------------------------------------------------------------------------------------------------------------------------------EPYEEG-E-----------------------HL--V---QA-----------------------------------------------------------------------------------------------------------------------------------------------------------------------------------------SGKLL----------------------------------ILDQLL------------------------------------------------------------------------------QK--------------------LH-----------------------------------------------Y-----------------------------------------------------------------------------------------------------------------------------------------------SG---HR-----------VLLF---AQ-----------------------MTH-TLDILQ--------------------------------D-FL--E-------L---------R---K--------Y--------------------------------------S-----------Y-ERLDG---S-IRAEER-FAA--------------------IR------------------------SF----------SSSSANMGLNSEA-----DQ------N-----------------------E---AF-V--------FIIS----------TRAGGVGLNLV-----AADT---VIFY------------------EQDW--------------------------NPQ-VDK-------------------Q-------------------------AL-----------QRAHRI----GQM--NH---------------V-------LCINLV--T------------------------------E---------------------------------------------------------------------------R-------T-V----EEV----------------------------------------I-MRRA-ER-KL-------------LLS-LN---------------------------------------VIGD---N-----------------ILKDDNKEPSEVGS------------------------------------------------G--------------------------DLKS--------II-F--------GLH-MFDP-TEIN----------------DGNHR-NMNIPEICAMAD--RV--------------------------------------------------------------------------------------------------------------------------------------------------
>Egrandis|Eucgr.G00556.1
--------------------------------SRRSSYTKQKSSLR-DSSDLRKKQKE-FHQ---------YEQSPE-------------F--L-TG----------------GS-LHP----------YQ---------------------L----------------------EG----LNFLRFS----------------------------------------------------------------------W-S---------K-QT--------------------------------------------------------------------------------------------------------------------------------------HV----IL--------------------------ADEMGLGKT---------I----------------------------Q---------------------------------------------------------------S---------I--------AFLASLF-----------------------------------------------------------------------------------------------------------------------------------------------------------------------------------------------------------------------------------V------------------------E-------------------------------------------NL--Y---------------------------------------------------------------------------------------------------------------PFLVVAP--LSTLRNWE--------------REFATWA----P--Q----------------------------LN--VV------------MYV-----------------------------------------------------G-S-------------------------------------------------------------------------------SQA--RA--II-RD-Y-E-----F--YFPK-----------------S--KKLKKKKSGQLVSETKQD-------------------------------------RIK---------------------FDVLL-------------------------------------TSYEMIN-------------L--------------------------D----------------------------------------------------------------------------------------------------------------------------------------------------------------------------------------------------------------------------------------------------------------------------------------------------------------------------------------------------------------------TASL-KP-------------------------------------------------------------------------------------------------------------------------------------------------------IQ--------------------------------------------------WE-----CMIVD---E--------------------------GHRL-K------N--------K-DS-------KL---FH--------S----L------------KQYS-SRH--RVLL-----------------TGT-PLQ---------------------------N-----N-LDEL-FM----------LMH---------FLD------A-GK-------------------------------FG--S--L--EE------------------FQ-E----E-----------------------------------------F--------------------------------------------------------------------------KD------------------------------------------------IN------QEE---------------------Q----II----------------------------RL--HK----------------------------------MLA-PH--------------------L-LRR-------------------------VK-K---DV-----------------------------------------------------------------------MK---E----------------LPPK-K-------------------------------E-LI---------------L------R------------VELSA--------KQ-----KEYY-K---------AI--------------------------L----T-----RN--------------------Y--------QIL-----------T----------R------------------------------------------------------------------RGG---------------------------------------------------------------P-------------------------Q---------------------------------------------------------------------I-----------S----L------------------------N---NV-----IM----------------------------------------------------------------------------E-L-RK--------------------------------LCCH----------------------------------------------------------------------------------------------------------------------------------------------------------------------------------------------------------------------------------------PY----------------------------------------------------------------------------------------------------------------------------------------------------------------------------------------M--------LE--------------------------------------------------------------------------------------------------------------------------------------------------------------------------------------------------------------------------------------------------------------------------------------------------------------------------------------------------------------------------------------------------------------------------------------------G---V-------EPDIE---------------------------------------------------------------------------------------------------------------------------------------------------------------------------------------------------------------------------------------------------------------------------------------------------------------------------------------------------------------------------------------------------------------------------------------------------------------------------------------------------------------------------------------------------------------------------------------------------------------------------------------------------------------------------------------------------------------------------DSGEAY-K-----------------------QL--L---ES-----------------------------------------------------------------------------------------------------------------------------------------------------------------------------------------CGKLQ----------------------------------LLDKMM------------------------------------------------------------------------------VK--------------------LK-----------------------------------------------E-----------------------------------------------------------------------------------------------------------------------------------------------QG---HR-----------VLIY---SQ-----------------------FQH-LLDLLE--------------------------------D-YC--T-------Y---------K---K--------W--------------------------------------Q-----------Y-ERIDG---K-VGGADR-QVR--------------------ID------------------------RF----------N-----------Q-----KS------S-----------------------T---RF-C--------FLLS----------TRAGGLGINLA-----TADT---VIIY------------------DSDW--------------------------NPH-ADL-------------------Q-------------------------AM-----------ARAHRL----GQT--NT---------------V-------MIYRLI--T------------------------------R---------------------------------------------------------------------------G-------T-I----EER----------------------------------------M-MQMT-KK-KM-------------VLE-HL---------------------------------------VVGR---L--------------------------K------------A-----QNIN-----------Q------------------E--------------------------ELDD--------IIRY--------G----------------------------S-KELFADENDE-AGKSR--QIHY------DDAAIDR--L-----------------------------------------------LDR------------------------------------------------------------------------------
>Gmax|Glyma17g05390.1
-----------------------------------------------------------------------GHESDNEDS-ISEIDVE--NIVGVGSSSELEE--MDPPGNLMCE-LRP----------YQ---------------------K----------------------QA----LYWMIQM-E------------------------------KG--QSMDETATTLHPCWEAYHLADK-----------------REL--VIYLNAFSGEATIEFP--------------------------------------------------------------------------------------------------------------------STLQMAR-GG----IL--------------------------ADAMGLGKT---------I----------------------------M---------------------------------------------------------------T---------I--------SLLVAHSG-------------------------------KGGSIGSQP------------------------------------------------------------------------------------------------------------------ITQSFIESGEVSDTV----------------------------------------------------------------------------------------------------------------------------------------------------------HKFS-NIPKKATKFAGFDKPM-KQK--------------------------------------------------------NALTSG-GNLIICP--MTLLGQWK--------------AEIETH-----AHPGS---------------------------LS--LY------------VHY-----------------------------------------------------GQS------------------------------------------------------------------------------------RPK-DA-KS------LA-E---------------------------------------------------------------------------------------------------------NDVVI-------------------------------------TTYGILA-------------S--------------------------EFSSEN-------------------------------------------------------------------------------------------------------------------------------------------------------------------------------------------------------------------------------------------------------------------------------------------------------------------------------------------------------------AED-NGGL-FS-------------------------------------------------------------------------------------------------------------------------------------------------------IR--------------------------------------------------WF-----RVVLD---E--------------------------AHTI-K------S--------S-KS-------QI---SF--------A----A------------AALI-SDR--RWCL-----------------TGT-PIQ---------------------------N-----S-LEDI-YS----------LLR---------FLR------I-EP-W-GHW------------A-----------------------------------------WWN-K----L-----------------------------------------I------------------------------------------------------------------------------------------------------------------------------------QKPF-EG-----GD-----ERGLK-----------------------------------LV--QS----------------------------------ILK-PI--------------------M-LRR-------------------------TK-H---ST----------------------------------------------------------------------------DRE-G------KPILV-LPPA-D-------------------------------T-QV---------------I------Y------------CEPTE--------AE-----KDFY-G---------AL--------------------------F----K-----RS--------------------K---VKFD-------Q-FV-EQGR-----------------------------------------------------------------------------------------------------------------------------------------------------------------------------------------------------------------------------------------------V----------LHNYASI------------------------L---EL-----LL----------------------------------------------------------------------------R-L-RQ--------------------------------CCDH----------------------------------------------------------------------------------------------------------------------------------------------------------------------------------------------------------------------------------------PF----------------------------------------------------------------------------------------------------------------------------------------------------------------------------------------L--------VM--------------------------------------S--------RG-------------DTQEF-----------------------------------------------------------------------------------------------------------------------------------------------------------------------------ADLNKL--AKRFLRGT-YT-ASEGEV-----------------------KDT-PSR------------------------AYVQEVVEELRKGE--QGE------------CPICL----EV--F-EDAV-LTP-CAH-RLCRECLL------------------------------SSWRNAT----S----------------------------------------------------------------------------------------------------------------------------------------------------------------------------------------------------------------------------------------------------------------------------------------------------------------------------------------------------------------------------------------------------------------------------------------------------------------------------------------------------------------------------------------------------------------------------------------------------------------------------------------------------------------------------------------------------------------------------------------------------------------------------------G---LCP---V--C----------------------RKTISRLD----LITAPTENRF-----------------------------------------------------------------------------QVD--------------------------------------I-EKNWV---ESCKVT----------------------------------VLLNEL-------EN-LRSS--------------------------------------------------------------G-----------------------------------------------------------------------------------------------------------------------------------------------------------------------------------------------------------------------------SK-----------SIVF---SQ-----------------------WTA-FLDLLQ--------------------------------I-PF--T-------R---------N---N--------I--------------------------------------S-----------F-VRLDG---T-LNLQQR-EKV--------------------IK------------------------QF----------S-----------------ED-----SN---------------------------TL-V--------LLMS----------LKAGGVGINLT-----AASN---AFVM------------------DPWW--------------------------NPA-VEE-------------------Q-------------------------AV-----------MRIHRI----GQT--KK---------------V-------AIRRFI--V------------------------------K---------------------------------------------------------------------------G-------T-V----EER----------------------------------------M-EAVQ-AR-KQ-------------RMI-SG---------------------------------------AL-------------------------------------------------------------------------------------------------------------------TDQ-EV--------------------------------------------------------RT-------------ARIEE------LK----------------------------M------------------L----------------------------FT--------------------------------------------------
>Cpapaya|evm.model.supercontig_76.2
-----------------------------------------------------------------------IFGDLGRQD--SFCN--FQSGIDPYT-IKQGTVWDMIP-GVKDS-MYP----------HQ---------------------R----------------------EG----FEFIWKN-------------------------------------------------------------------------------------------------------------------------------------------------------------------------------------------------------IAGGIILDKMKVPPQFD-GGNGC----II--------------------------SHAPGTGKT---------R----------------------------L---------------------------------------------------------------T---------I--------VFLQSYMMLYPRC----------------------------------------------------------------------------------------------------------------------------------------------------------------------------------------------------------------------------------------------------------------------------------------------------------------------------------------------------------------------------------------------------------------------RPVIVAP--RSMLLTWE--------------EEFIKWR----V-GI----------------------------------------------PFHNLNKSEFSGA------ENQKVINYLSQAR-------KGVRSINAIRMVKLYSWKKD----------------------------------------------------------------------------------------------------------------------------------------------------------------------------------------------------------------GGVLG-------------------------------------VSYRLFEELAG-EEERVKGKA-----------------------------------------------------------------------------------------------------------------------------------------------------------------------------------------------------------------------------------------------------------------------------------------------------------------------------------------------------------------KKVK------ARRK--AKDE----------KVRKVLLEL-----------------------------------------------------------------------------------------------------------------------------------------------------------------------------------------------------------PG-----LFILD---E--------------------------GHTP-R------N--------D-QT-------YM---WK--------A----L------------SNIK-TQK--RIIL-----------------SGT-PFQ---------------------------N-----N-FDEL-FN----------TLC---------LVL------P-KF-------------------------------GDTI-SPG----------DDK--------D--HK-----------------------------------------------------------------------------------------------------------------------------------------------------------------------------------RH----ARKR--SEAKGK-------------WTSLTSSMGKFLD----VK----ADNLKVI--RD----------------------------------VIA-PF----------------------VHV-------------------------HK-G---KILKDS-----------------------------------------------------------------------------------------LPGL-R-------------------------------H-SV---------------V------V------------LRPVD--------LQ-----KSLL-D---------GL-QG-----T--R--------N--TILL------------------------------------------------------------------------------------------------------------------------------------------------------------------------------------------------------------------------------------------------------------------------------------------------------------------------------------------------------------------------------------------------------------------------------------------DFRVSL--------------------------------VSVH----------------------------------------------------------------------------------------------------------------------------------------------------------------------------------------------------------------------------------------PS----------------------------------------------------------------------------------------------------------------------------------------------------------------------------------------L--------LI---------------------------------------------------------------------------------------------------------------------------------------------------------------------------------------------------------------------------------------------------------------------------------------------------------------------------------------------------------------------------------------------------------------------------------------------------------------------------------------------------------------------------------------------------------------------------------------------------------------------------------------------------------------------------------------------------------------------------------------------------------------------------------------------------------------------------------------------------------------------------------------------------------------------------------------------------------------------------------------------------------------------------------------------------------------------------------------------------------------------------------------------------------------------------------------------------------------------------------------------------------------------------------------------------------------------------DC-H-----PEMDHGYI--DW-----------K-----------KL--------------------------------------EKCRM--IPNAGVKTK----------------------------------FVNELL------------------------------------------------------------------------------------------------------------------------------------------------------------------------------------------------------------------------------------------------------------------------------------------------HLSEALG---EK-----------VLIF---AQ-----------------------YLE-PLTLIM--------------------------------D-QL--RDRKKW-TQ-------------G--------K--------------------------------------E-----------V-LYMDG---K-YDIMHR-QTL--------------------IS------------------------TF----------N------------------N-------------------------------SNEVK-V--------LLAS----------TRACSEGINLS-----GASR---VILI------------------DVAW--------------------------NPS-VER-------------------Q-------------------------AI-----------SRAYRL----GQK--KV---------------V-------HVYHLI--T------------------------------S---------------------------------------------------------------------------G-------T-M----EED----------------------------------------K-FQRQ-SN-KH-------------RMS-EL---------------------------------------VFAS-----NE---T---------G-G--EMQKI--A-SNF--E---DR-ILEEMMQ--HNKLK---------DMFE---------KI-YQKNESDLIDTFD--LIAQ-----------------------------------------------------------------------------------------------------------------------------------------------------------------------------------------------------------------------------------
>Speruvianum|pSolyc02g062780.2.1
--------------------------------AAMLSRSKEGG-SVEDSTLTEEER--ADKE---------QAELVP-------------L--L-TG----------------GK-LKS----------YQ---------------------L----------------------KG----VKWLISL----------------------------------------------------------------------W-Q---------N-GL--------------------------------------------------------------------------------------------------------------------------------------NG----IL--------------------------ADQMGLGKT---------I----------------------------Q---------------------------------------------------------------T---------I--------SFLAHLK-----------------------------------------------------------------------------------------------------------------------------------------------------------------------------------------------------------------------------------G--------------------------------------------------------------------NG--L----------------------------------------------------------------------------------------------------------D--G-PYLVIAP--LSTLSNWM--------------NEIERFV----P--S----------------------------IN--AI------------IYH-----------------------------------------------------G-N-------------------------------------------------------------------------------KKQ--RD--EI-RR-K-H-----M-----------------------------------------P-R----------------------------------TI-GPK---------------------FPIVL-------------------------------------TSYEIAM-------------F--------------------------DA---------------------------------------------------------------------------------------------------------------------------------------------------------------------------------------------------------------------------------------------------------------------------------------------------------------------------------------------------------------------KKFL-RH-------------------------------------------------------------------------------------------------------------------------------------------------------YT--------------------------------------------------WK-----YLVVD---E--------------------------GHRL-K------N--------S-KC-------KL---FK--------E----L------------KLLP-IEN--KLLL-----------------TGT-PLQ---------------------------N-----N-LAEL-WS----------LLN---------FIL------P-DV-------------------------------FS--S--L--EE------------------FE-S----W-----------------------------------------F-------------------------------------------------------------------DL-SGRCGXEAQKE------------------------------------------EME------EKR-----------RTQ-------V----VA----------------------------KL--HA----------------------------------ILR-PF--------------------L-LRR-------------------------LK-V---DV-----------------------------------------------------------------------EQ---M----------------LPRK-K-------------------------------E-II---------------L------Y------------AXMTE--------HQ-----KKFQ-D---------HL--------------------------I----N-----RT--------------------L--------EGY-----------L----------TENV-SL----------------------------------------------------------G--NHF----------------------------------------------------------------------------------------R---------------------------------------------------------------------G-----------K----L------------------------T---NL-----MI----------------------------------------------------------------------------Q-L-RK--------------------------------NCNH----------------------------------------------------------------------------------------------------------------------------------------------------------------------------------------------------------------------------------------PD----------------------------------------------------------------------------------------------------------------------------------------------------------------------------------------L--------LE--------------------------------------------------------------------------------------------------------------------------------------------------------------------------------------------------------------------------------------------------------------------------------------------------------------------------------------------------------------------------------------------------------------------------------------------S---A-------FDG--S--------------------------------------------------------------------------------------------------------------------------------------------------------------------------------------------------------------------------------------------------------------------------------------------------------------------------------------------------------------------------------------------------------------------------------------------------------------------------------------------------------------------------------------------------------------------------------------------------------------------------------------------------------------------------------------------------------------------------YHYPPX-R-----------------------TN--S---WA-----------------------------------------------------------------------------------------------------------------------------------------------------------------------------------------MWQVP----------------------------------FTGKAF------------------------------------------------------------------------------VR--------------------IV-----------------------------------------------C-----------------------------------------------------------------------------------------------------------------------------------------------SQ---AQ-----------SSDI---LS-----------------------VDR-VLDIMD--------------------------------Y-YF--S-------E---------R---G--------F--------------------------------------D-----------V-CKIDG---R-VKLDER-RRQ--------------------IK------------------------EF----------N-----------D-----VN------S-----------------------E---CR-V--------FLLS----------TRAGGLGINLT-----AXDT---CILY------------------DSDW--------------------------NPQ-MDL-------------------Q-------------------------AM-----------DRCHRI----GQT--KP---------------V-------HVYRLA--T------------------------------A---------------------------------------------------------------------------L-------S-V----EGR----------------------------------------M-LKRA-FS-KL-------------KLE-HV---------------------------------------VIGK---G-----------------QFKQERXTSD--------------------------TMEE----------------------E--------------------------DLLX--------LLRD--------D----------------------------DTEED-RLXQTD-I----------------SDEDLQR--I-----------------------------------------------LDRSDLVVGSA----------------------------------------------------------------------
>Thalophila|Thhalv10012547m
-----------------------------------------------------------------------ANGDENEQC-ISDGDLD--NIVGVGDSSGLKE--METPDKLLCE-LRP----------YQ---------------------K----------------------QA----LHWMTQL-E------------------------------KG--NCTDEAATMLHPCWEAYCLADK-----------------MEL--VVYLNSFTGDATIHFP--------------------------------------------------------------------------------------------------------------------STLQMAR-GG----IL--------------------------ADAMGLGKT---------V----------------------------M---------------------------------------------------------------T---------I--------SLMLAHSW-------------------------------KAASTGFLC------------------------------------------------------------------------------------------------------------------PD--YEGDKVISSAL----------------------------------------------------------------------------------------------------------------------------------------------------------DEFA-SPSVKATKFLGFDKKLPEQK--------------------------------------------------------CALENG-GNLIVCP--MTLLGQWK--------------SEIEMH-----AKPGS---------------------------LS--VY------------VHY-----------------------------------------------------GQS------------------------------------------------------------------------------------RPK-DA-KL------LS-Q---------------------------------------------------------------------------------------------------------SDVVI-------------------------------------TTYGVLT-------------S--------------------------EFSAEN-------------------------------------------------------------------------------------------------------------------------------------------------------------------------------------------------------------------------------------------------------------------------------------------------------------------------------------------------------------SPD-SEGL-YA-------------------------------------------------------------------------------------------------------------------------------------------------------VR--------------------------------------------------WF-----RIVLD---E--------------------------AHTI-K------N--------S-KS-------QI---SL--------A----A------------AALV-ADR--RWCL-----------------TGT-PIQ---------------------------N-----N-LEDL-YS----------LLR---------FLR------I-EP-W-GTW------------A-----------------------------------------WWN-K----L-----------------------------------------V------------------------------------------------------------------------------------------------------------------------------------QKPF-EE-----GD-----ERGLK-----------------------------------LV--QS----------------------------------ILK-PI--------------------M-LRR-------------------------TK-S---ST----------------------------------------------------------------------------DRE-G------RPILV-LPPA-D-------------------------------V-RV---------------I------Y------------CELSE--------SE-----RDFY-D---------AL--------------------------F----K-----RS--------------------K---VKFD-------Q-FV-EQGK-----------------------------------------------------------------------------------------------------------------------------------------------------------------------------------------------------------------------------------------------V----------LHNYASI------------------------L---EL-----LL----------------------------------------------------------------------------R-L-RQ--------------------------------CCDH----------------------------------------------------------------------------------------------------------------------------------------------------------------------------------------------------------------------------------------PF----------------------------------------------------------------------------------------------------------------------------------------------------------------------------------------L--------VM--------------------------------------S--------RG-------------DTAEY-----------------------------------------------------------------------------------------------------------------------------------------------------------------------------SDLNKL--AKRFLGGK-SS-GLEREG-----------------------KDV-PSV------------------------AFVQEVVEELRKGE--KGE------------CPICL----EA--F-EDAV-LTP-CAH-RLCRECLL------------------------------ASWRNSV----S----------------------------------------------------------------------------------------------------------------------------------------------------------------------------------------------------------------------------------------------------------------------------------------------------------------------------------------------------------------------------------------------------------------------------------------------------------------------------------------------------------------------------------------------------------------------------------------------------------------------------------------------------------------------------------------------------------------------------------------------------------------------------------G---LCP---V--C----------------------RKTISKQE----LITAPTESRF-----------------------------------------------------------------------------QVD--------------------------------------V-EKNWV---ESSKVT----------------------------------ALLQEL-------ER-LRSS--------------------------------------------------------------G-----------------------------------------------------------------------------------------------------------------------------------------------------------------------------------------------------------------------------SK-----------SILF---SQ-----------------------WTA-FLDLLQ--------------------------------I-PL--S-------R---------N---N--------I--------------------------------------S-----------F-VRLDG---T-LNQQQR-EKV--------------------LK------------------------EF----------T-----------------ED-----GS---------------------------IL-V--------LLMS----------LKAGGVGINLT-----AASN---AFVM------------------DPWW--------------------------NPA-VEE-------------------Q-------------------------AV-----------MRIHRI----GQT--KE---------------V-------KIRRFI--I------------------------------K---------------------------------------------------------------------------G-------T-V----EER----------------------------------------M-EAVQ-AR-KQ-------------RMI-SG---------------------------------------AL-------------------------------------------------------------------------------------------------------------------TDQ-EV--------------------------------------------------------RS-------------ARIEE------LK----------------------------M------------------L----------------------------FT--------------------------------------------------
>Lusitatissimum|Lus10033669
---D---------------------------------------------FGRPESGRFQFSPMGP-------FVPLIL---S--EDSPVVQ------V--------PASI--NCR-LLE----------HQ---------------------R----------------------EG----VKFLYKL----------------------------------------------------------------------YK----------S-KH--------------------------------------------------------------------------------------------------------------------------------------GG----VL--------------------------GDDMGLGKT---------I----------------------------Q---------------------------------------------------------------T---------I--------AFLAAVF-----------------------------------------------------------------------------------------------------------------------------------------------------------------------------------------------------------------------------------E--------------------------------------------------------------------KD--GES-S--------------------------VS------EQGH----------------------------------------------------------------K--G-PVLIICP--SSVIQNWE--------------IEFSKWA----T-------------------------------FN--VA------------MYH------------------------------------------------------GS---------------------------------------------------------------------------------N--RD--SV-LE-KV-----------EA---------------------------------RE----------------------------------------------------------------VEVLI-------------------------------------TSFDTYR-------------I--------------------------HG----------------------------------------------------------------------------------------------------------------------------------------------------------------------------------------------------------------------------------------------------------------------------------------------------------------------------------------------------------------------NIL-SE-------------------------------------------------------------------------------------------------------------------------------------------------------IK--------------------------------------------------WE-----VVIVD---E--------------------------AHRL-K------N--------E-KS-------KL---YT--------A----C------------LEIK-TPR--RIGL-----------------TGT-VMQ---------------------------N-----R-IMEL-FN----------LFD---------WVA------P-GS-------------------------------LG--T--R--EH------------------FR-D----Y-----------------------------------------YD----------------------------------EPL--------------------------KHGQRSTAPERFV--KI---------------------------------------------------ADE---------------------R----KE----------------------------HL--VT----------------------------------VLR-TY--------------------M-LRR-------------------------TK-E---ETI----------------------------------------------------------------------GH---M----------------MMGK-E-------------------------------D-NV---------------V------F------------CGMSE--------LQ-----RRVY-Q---------RM--------------------------L----Q-----LP--------------------D--------VQC---L-V--NKDRPCSCGSPLKQVECCKR--TVP-------D---GIIWPYLH---------KD-NP-DG---------C-----D----S-----------------------------------------------------------------------------------------------------------------------------------------------------------------------------CPFCIV------------------------L---PC-----LV----------------------------------------------------------------------------K-L-QQ--------------------------------ISNH----------------------------------------------------------------------------------------------------------------------------------------------------------------------------------------------------------------------------------------LE----------------------------------------------------------------------------------------------------------------------------------------------------------------------------------------L--------IK--------------------------------------------------------------------------------------------------------------------------------------------------------------------------------------------------------------------------------------------------------------------------------------------------------------------------------------------------------------------------------------------------------------------------------------------P---N-------PRDE------PEKQKKDAEFASAVFGPDIELVGGS-GASES------F----------------------------------------------------------------------------------MD---------------------------------------------------------------------------------------------------------------------------------------------------------------------------------------------------------------------------------------------------------------------------------------------------------------------------------------------------------------------------------------------------------------------------------------------------------------------------------------------------------------------------------------------------------------------------------------------------L-----------------------SD--V---KH-----------------------------------------------------------------------------------------------------------------------------------------------------------------------------------------CGKMR----------------------------------ALEKLM------------------------------------------------------------------------------SS--------------------WA-----------------------------------------------T-----------------------------------------------------------------------------------------------------------------------------------------------RG---DK-----------ILLF---SY-----------------------SVR-MLDILE--------------------------------K-FL--I-------R---------K---G--------Y--------------------------------------S-----------F-ARLDG---S-TPTNLR-QAL--------------------VD------------------------DF----------N-----------------SS------P-----------------------S---KQ-V--------FLIS----------TRAGGLGLNLV-----SANR---VVIF------------------DPNW--------------------------NPA-QDL-------------------Q-------------------------AQ-----------DRSFRF----GQK--RH---------------V-------VVFRLL--A------------------------------A---------------------------------------------------------------------------G-------S-F----EEI----------------------------------------V-YSRQ-VY-KQ-------------QLS-NI---------------------------------------AVSG-----------------------------------------------------------------------------------KME-KRYFEG----VQ-DCKAFQGELFGICN--------LFRD--------LSD----------------------------------------------------KLFTSEIIEQSTST-----------------------------------------------RQESSAEIG------------------------------------------------------------------------
>Sdulcamara|m.2153
------------------------------------------------------------------------QDDDGLDTL--SIP--ASSSAPSSSGEGEENVWALIP-DLGNK-LRV----------HQ---------------------K----------------------RA----FEFLWKN-------------------------------------------------------------------------------------------------------------------------------------------------------------------------------------------------------IAGSIVPAEMQP--ESK-ERGGC----VI--------------------------SHTPGAGKT---------L----------------------------L---------------------------------------------------------------I---------I--------SFLVSYLKLFPGS----------------------------------------------------------------------------------------------------------------------------------------------------------------------------------------------------------------------------------------------------------------------------------------------------------------------------------------------------------------------------------------------------------------------RPLVLAP--KTTLYTWY--------------KEVLKWK----I-PV----------------------------------------------PVYQIHGGQTFKG------EV--LREK-VKL-CPGLPR-NQDVMHVLDCLEKMQMWLSQ----------------------------------------------------------------------------------------------------------------------------------------------------------------------------------------------------------------PSVLL-------------------------------------MGYTSFLTLTR-EDSP-----------------------------------------------------------------------------------------------------------------------------------------------------------------------------------------------------------------------------------------------------------------------------------------------------------------------------------------------------------------------------------Y--AHRK----------YMAQVLRQC-----------------------------------------------------------------------------------------------------------------------------------------------------------------------------------------------------------PG-----LLILD---E--------------------------GHNP-R------S--------T-KS-------RL---RK--------G----L------------MKVN-TRL--RILL-----------------SGT-LFQ---------------------------N-----N-FGEY-FN----------TLT---------LAR------P-TF-------------------------------VDEV-LKE----------LDPKYKKKN------------------------------------------------------------------------------------------------------------------------------------------------------------------------------------------KGASRFSLEN--RARKMF-------------IDKISSVIDSDIPK---KR----KEGLNIL--KK----------------------------------LTG-GF----------------------IDV-------------------------HD-G---GTSDN------------------------------------------------------------------------------------------LPGL-Q-------------------------------C-YT---------------L------M------------MKSTT--------LQ-----QEIL-V---------KL-QN-----QRPI-------YKGFPLEL------------------------------------------------------------------------------------------------------------------------------------------------------------------------------------------------------------------------------------------------------------------------------------------------------------------------------------------------------------------------------------------------------------------------------------------ELLITL--------------------------------GAIH----------------------------------------------------------------------------------------------------------------------------------------------------------------------------------------------------------------------------------------PW----------------------------------------------------------------------------------------------------------------------------------------------------------------------------------------L--------IR---------------------------------------------------------------------------------------------------------------------------------------------------------------------------------------------------------------------------------------------------------------------------------------------------------------------------------------------------------------------------------------------------------------------------------------------------------------------------------------------------------------------------------------------------------------------------------------------------------------------------------------------------------------------------------------------------------------------------------------------------------------------------------------------------------------------------------------------------------------------------------------------------------------------------------------------------------------------------------------------------------------------------------------------------------------------------------------------------------------------------------------------------------------------------------------------------------------------------------------------------------------------------------------------------------------------------TTA-----CSSQYFKEE--EL-----------E-----------AL--------------------------------------QKFKF--DLKLGSKVK----------------------------------FVMSLV------------------------------------------------------------------------------------------------------------------------------------------------------------------------------------------------------------------------------------------------------------------------------------------------PRCLLRK---EK-----------VLIF---CH-----------------------NIA-PINLFL--------------------------------E-IF--ERFYGW-RK-------------G--------I--------------------------------------E-----------V-LVLQG---D-IELFQR-GRI--------------------MD------------------------QF----------E------------------E------------------------------PGGPSK-V--------MLAS----------ITTCAEGISLT-----AASR---VILL------------------DSEW--------------------------NPS-KSK-------------------Q-------------------------AI-----------ARAFRP----GQD--KV---------------V-------YVYQLL--A------------------------------T---------------------------------------------------------------------------G-------T-L----EEE----------------------------------------K-YKRT-TW-KE-------------WVS-SM---------------------------------------IFSE-----DL-------------VED--PSHWQ--A-PKIE-----DE-LLREIVE--EDRAT---------LFHA---------IMKNEK----A-SNMGSL-----QE--------------------------------------------------------------------------------------------------------------------------------------------------------------------------------------------------------------------------------
>Crubella|Carubv10008286m
--------------------------------------------------GRPGLNRAEFDYTGP-------YEPLVL---SSIGEIPIIK------V--------PASI--NCR-LLE----------HQ---------------------R----------------------EG----IKFLYNL----------------------------------------------------------------------YK----------N-NH--------------------------------------------------------------------------------------------------------------------------------------GG----IL--------------------------GDDMGLGKT---------I----------------------------Q---------------------------------------------------------------T---------I--------AFLAGVY-----------------------------------------------------------------------------------------------------------------------------------------------------------------------------------------------------------------------------------G--------------------------------------------------------------------KD--GEA-G--------------------------DTSVLE----SE----------------------------------------------------------------K--G-PVLIICP--SSIIHNWE--------------SEFSRWA----S--F----------------------------FK--VS------------VYH------------------------------------------------------GS---------------------------------------------------------------------------------N--RD--MI-LE-KL-----------NA---------------------------------RG----------------------------------------------------------------VEVLV-------------------------------------TSFDTFR-------------I--------------------------QG----------------------------------------------------------------------------------------------------------------------------------------------------------------------------------------------------------------------------------------------------------------------------------------------------------------------------------------------------------------------PVL-SG-------------------------------------------------------------------------------------------------------------------------------------------------------IN--------------------------------------------------WE-----IVIAD---E--------------------------AHRL-K------N--------E-KS-------KL---YE--------A----C------------LEIK-TKK--RIGL-----------------TGT-VMQ---------------------------N-----K-ISEL-FN----------LFD---------WVA------P-GS-------------------------------LG--T--R--EH------------------FR-E----F-----------------------------------------YD----------------------------------EPL--------------------------KLGQRATAPERFV--QI---------------------------------------------------ADT---------------------R----KQ----------------------------HL--VS----------------------------------LLR-KY--------------------L-LRR-------------------------TK-D---ETI----------------------------------------------------------------------GH---L----------------MMGK-E-------------------------------D-NV---------------V------F------------CQMSQ--------LQ-----KRVY-Q---------RM--------------------------L----Q-----LP--------------------E--------IQC---L-V--NKDNPCACGSPLKQYECCRR--IVP-------D---GPIWSYLH---------RD-NP-DG---------C-----D----S-----------------------------------------------------------------------------------------------------------------------------------------------------------------------------CPFCLV------------------------L---PC-----LL----------------------------------------------------------------------------K-L-QQ--------------------------------ISNH----------------------------------------------------------------------------------------------------------------------------------------------------------------------------------------------------------------------------------------LE----------------------------------------------------------------------------------------------------------------------------------------------------------------------------------------L--------IK--------------------------------------------------------------------------------------------------------------------------------------------------------------------------------------------------------------------------------------------------------------------------------------------------------------------------------------------------------------------------------------------------------------------------------------------P---N-------PKDE------PEKQKKDAEFVSSVFGTDIDLVGGI-SASKS------F----------------------------------------------------------------------------------MD---------------------------------------------------------------------------------------------------------------------------------------------------------------------------------------------------------------------------------------------------------------------------------------------------------------------------------------------------------------------------------------------------------------------------------------------------------------------------------------------------------------------------------------------------------------------------------------------------L-----------------------SD--V---KH-----------------------------------------------------------------------------------------------------------------------------------------------------------------------------------------CGKMR----------------------------------ALEKLM------------------------------------------------------------------------------AS--------------------WI-----------------------------------------------S-----------------------------------------------------------------------------------------------------------------------------------------------KG---DK-----------ILLF---SY-----------------------SVR-MLNILE--------------------------------K-FL--I-------R---------K---G--------Y--------------------------------------S-----------F-SRLDG---S-TPTNLR-QSL--------------------VD------------------------DF----------N-----------------AS------P-----------------------S---KQ-V--------FLIS----------TKAGGLGLNLV-----SANR---VVIF------------------DPNW--------------------------NPS-HDL-------------------Q-------------------------AQ-----------DRSFRY----GQK--RH---------------V-------VVFRLL--S------------------------------A---------------------------------------------------------------------------G-------S-L----EEL----------------------------------------I-YTRQ-VY-KQ-------------QLS-NI---------------------------------------AVAG-----------------------------------------------------------------------------------KME-TRYFEG----VQ-DCKEFQGELFGISN--------LFRD--------LSD----------------------------------------------------KLFTSDIVENKRSL-----------------------------------------------LEAGVSED-------------------------------------------------------------------------
>Mesculenta|cassava4.1_001345m
--------------------------------------------------AKPELGQVQFDHTGP-------FEPLIL---SLPGEVPIVQ------V--------PASI--NCR-LLE----------HQ---------------------R----------------------EG----VKFLYKL----------------------------------------------------------------------HR----------N-NH--------------------------------------------------------------------------------------------------------------------------------------GG----VL--------------------------GDDMGLGKT---------I----------------------------Q---------------------------------------------------------------T---------I--------AYLAAVF-----------------------------------------------------------------------------------------------------------------------------------------------------------------------------------------------------------------------------------G--------------------------------------------------------------------KD--GDS-A--------------------------DSIILRDDQVCK----------------------------------------------------------------K--G-PVLIICP--TSVIHNWE--------------TEFSRWS----T-------------------------------FK--VA------------LYH------------------------------------------------------GA---------------------------------------------------------------------------------N--RD--LI-LE-RL-----------EA---------------------------------GG----------------------------------------------------------------AEILI-------------------------------------TSFDTYR-------------I--------------------------HG----------------------------------------------------------------------------------------------------------------------------------------------------------------------------------------------------------------------------------------------------------------------------------------------------------------------------------------------------------------------SIL-SE-------------------------------------------------------------------------------------------------------------------------------------------------------LK--------------------------------------------------WE-----IVIVD---E--------------------------AHRL-K------N--------E-KS-------KL---YG--------A----C------------LEVK-TRK--RIGL-----------------TGT-IMQ---------------------------N-----K-IMEL-FN----------LFD---------WVA------P-GL-------------------------------LG--T--K--EH------------------FR-E----F-----------------------------------------YD----------------------------------EPL--------------------------KHGQRATAPERFI--RI---------------------------------------------------ADE---------------------R----KE----------------------------HL--VA----------------------------------VLR-KY--------------------M-LRR-------------------------TK-E---ETI----------------------------------------------------------------------GH---L----------------MLGK-E-------------------------------D-NV---------------V------F------------CAMSE--------LQ-----KRVY-R---------RM--------------------------L----Q-----IP--------------------E--------IQC---L-I--NKDLPCGCGSPLKQVECCKR--IVP-------D---GIIWSYLH---------RD-NP-EG---------C-----D----S-----------------------------------------------------------------------------------------------------------------------------------------------------------------------------CPFCLV------------------------L---PC-----LV----------------------------------------------------------------------------K-L-QQ--------------------------------ISNH----------------------------------------------------------------------------------------------------------------------------------------------------------------------------------------------------------------------------------------LE----------------------------------------------------------------------------------------------------------------------------------------------------------------------------------------L--------IK--------------------------------------------------------------------------------------------------------------------------------------------------------------------------------------------------------------------------------------------------------------------------------------------------------------------------------------------------------------------------------------------------------------------------------------------P---N-------PRDE------PDKQRKDAEFASSVFGTDIDLVGGN-AQTQS------F----------------------------------------------------------------------------------MG---------------------------------------------------------------------------------------------------------------------------------------------------------------------------------------------------------------------------------------------------------------------------------------------------------------------------------------------------------------------------------------------------------------------------------------------------------------------------------------------------------------------------------------------------------------------------------------------------L-----------------------SD--V---KH-----------------------------------------------------------------------------------------------------------------------------------------------------------------------------------------CGKMR----------------------------------ALEKLM------------------------------------------------------------------------------SS--------------------WT-----------------------------------------------S-----------------------------------------------------------------------------------------------------------------------------------------------RG---DK-----------LLLF---SY-----------------------SVR-MLDILE--------------------------------K-FL--I-------R---------K---G--------Y--------------------------------------S-----------F-SRLDG---S-TPTNLR-QSM--------------------VD------------------------DF----------N-----------------SS------P-----------------------S---KQ-V--------FLIS----------TRAGGLGLNLV-----SANR---VVIF------------------DPNW--------------------------NPA-YDL-------------------Q-------------------------AQ-----------DRSFRF----GQK--RH---------------V-------VVFRLL--A------------------------------A---------------------------------------------------------------------------G-------S-F----EEL----------------------------------------V-YSRQ-VY-KQ-------------QLS-NI---------------------------------------AVSG-----------------------------------------------------------------------------------KME-KRYFEG----VQ-DCKQFQGELFGVCN--------LFRD--------LSD----------------------------------------------------KLFTSEIIELHEKQ-----------------------------------------------GKDDGNCS-------------------------------------------------------------------------
>Acoerulea|Aquca_025_00020.1
------------------------------------------------------------------------DLDCGSVEV-AGDATKGYIVNVVREKDEEA-VRIPPSI--SAK-LKV----------HQ---------------------I----------------------AG----IRFMWEN----------------------------------------------------------------------IIQSVGKLKSGDK-GL--------------------------------------------------------------------------------------------------------------------------------------GC----IL--------------------------AHNMGLGKT---------F----------------------------Q---------------------------------------------------------------V---------I--------AFLYTAM-----------------------------------------------------------------------------------------------------------------------------------------------------------------------------------------------------------------------------------R--------------------------------------------------------------------CVDLG----------------------------------------------------------------------------------------------------------L--K-CALIVTP--VNVLHNWR--------------HEFLKWR----P--PELKS------------------------LR--IY------------MLE-----------------------------------------------------DVS-------------------------------------------------------------------------------RER--RL--DV-LK-KWRVK-------------------------------------------------------------------------------------------------------------GGVFL-------------------------------------IGYTAFRNLSLGKHIKD---R--------------------------QL---------------------------------------------------------------------------------------------------------------------------------------------------------------------------------------------------------------------------------------------------------------------------------------------------------------------------------------------------------------------AQDICIA-------------------------------------------------------------------------------------------------------------------------------------------------------LK-----------------------------------------------D-VPD-----ILVCD---E--------------------------AHMI-K------N--------T-KA-------DV---TQ--------A----L------------KQVK-CQR--RIAL-----------------TGS-PLQ---------------------------N-----N-LMEY-YC----------MVN---------FVR------Q-GF-------------------------------LG--S--S--HE------------------FR-N----R-----------------------------------------FQ----------------------------------NPI--------------------------ENGQHANSTSYDVKV-----------------------------------------------------MNQ---------------------R----SH----------------------------IL--YE----------------------------------QLK-GF--------------------V-QRM-------------------------DM-T---VV-----------------------------------------------------------------------KN---D----------------LPPK-T-------------------------------V-YV---------------I------A------------VKLSP--------LQ-----RKLY-R---------RF--------------------------L----D-----EH--------------------GFTTDKASG--E-----------------------------------------------------------------------------------------------------------------------------------------------------------------------------------------------------------------------------------------------------------K----------LEKRRSF------------------------F---AG-----YQ----------------------------------------------------------------------------A-L-AQ--------------------------------IWNH----------------------------------------------------------------------------------------------------------------------------------------------------------------------------------------------------------------------------------------PG----------------------------------------------------------------------------------------------------------------------------------------------------------------------------------------V--------LQ--------------------------------------------------------------------------------------------------------------------------------------------------------------------------------------------------------------------------------------------------------------------------------------------------------------------------------------------------------------------------------------------------------------------------------------------L---A-------KECKDNQRREDAVENFLVDDSSSDD--NM-------------------------ERDLQNG---EK----QGTKNGFAH-----------------------------------------------------------------------------------------------------------------------------------------------------------------------------------------------------------------------------------------------------------------------------------------------------------------------------------------------------------------------------------------------------------------------------------------------------------------------------------------------------------------------------------------------------------------------------------------------------------------------------------------------------------NNVFLHE--DWWKKLLNEETYKE--V---GH-----------------------------------------------------------------------------------------------------------------------------------------------------------------------------------------SGKMV----------------------------------LLLDIL------------------------------------------------------------------------------CM--------------------SS-----------------------------------------------A-----------------------------------------------------------------------------------------------------------------------------------------------VG---DK-----------ALVF---SQ-----------------------SLL-TLDLIE--------------------------------H-FL--SKL-----P---------RQGKNGKCWKPK-K--------------------------------------D-----------W-YRLDG---S-TAGFER-QNL--------------------VE------------------------KF----------N-----------------DS-----AN-----------------------T---RVKC--------MLIS----------TRAGSLGINLH-----AANR---VIIV------------------DGSW--------------------------NPT-HDL-------------------Q-------------------------AI-----------YRAWRY----GQT--KP---------------V-------FAYRLM--A------------------------------H---------------------------------------------------------------------------G-------T-M----EEK----------------------------------------I-YKRQ-VT-KE-------------GLA-AR---------------------------------------VVDK-----------------------------------------------------------------------------------QQIYRTMSKE-----------------EMLH--------LFEF--------GDE-ENVDATPEN----------------GQESGPLYNQNITSQA------GGTF----------------------------------------------------------------------------------------------------------------------------------------------
>refseq|gi|356495839|ref|XP_003516779.1|
-------------------------LKPSLPPGI---DPLVLWHP-QDSE--DA-------------------------------------------NANFTTITVDPLL--VRY-LRP----------HQ---------------------R----------------------EG----VQFMFDC----------------------------------------------------------------------V-----------S-GLS--------T--------------------------------------------------------------------------------------------------------------------TPNIH---GC----IL--------------------------ADDMGLGKT---------L----------------------------Q---------------------------------------------------------------S---------I--------TLLYTLL------------------------------------------------------------------------------------------------------------------------------------------------------------------------------------------------------------------------------------------------------------S-----------------------------------QG---F--DGKPM----------------------------------------------------------------------------------------------------------V--R-KAIIVTP--TSLVSNWE--------------AEIKKWV----G-ER----------------------------VP--LVA-----------LCE-----------------------------------------------------STR-------------------------------------------------------------------------------E-D------------------------------------------------------------------------------------------------------VISGIDNFT--SPKS--------NLQVLI-------------------------------------VSYETFR-------------M--------------------------H----------------------------------------------------------------------------------------------------------------------------------------------------------------------------------------------------------------------------------------------------------------------------------------------------------------------------------------------------------------------SSKFSST-------------------------------------------------------------------------------------------------------------------------------------------------------DS--------------------------------------------------CD-----LLICD---E--------------------------AHRL-K------N--------D-QT-------IT---NR--------A----L------------AALP-CKR--RILL-----------------SGT-PLQ---------------------------N-----D-LEEF-FA----------MVN---------FTN------P-GI-------------------------------LG--D--I--AH------------------FR-R----Y-----------------------------------------YE----------------------------------API--------------------------ICGREPAATAEEKKL-----------------------------------------------------GAE---------------------Q----SA----------------------------EL--SV----------------------------------NVN-RF--------------------I-LRR-------------------------TN-A---LL-----------------------------------------------------------------------SN---H----------------LPPK-I-------------------------------V-EV---------------V------C------------CKLTP--------LQNKIIKTELI-N---------PC--------------------------P----Q-----SQ-----------------------------VKR---A-ITEELKQ-----------------------------------------------------------------------------------------------------------------------------------------------------------------------------------------------------------------------------------------------S----------K-----I------------------------L---AY-----IT----------------------------------------------------------------------------A-L-KK--------------------------------LCNH----------------------------------------------------------------------------------------------------------------------------------------------------------------------------------------------------------------------------------------PK----------------------------------------------------------------------------------------------------------------------------------------------------------------------------------------L--------IY--------------------------------------------------------------------------------------------------------------------------------------------------------------------------------------------------------------------------------------------------------------------------------------------------------------------------------------------------------------------------------------------------------------------------------------------D---T-------IRSGSP------------------------G---------------------TS-GFEDCIRFFPPEMLSG-------R--------------------------------------------------------------------------------------------------------------------------------------------------------------------------------------------------------------------------------------------------------------------------------------------------------------------------------------------------------------------------------------------------------------------------------------------------------------------------------------------------------------------------------------------------------------------------------------------------------------------------------------------------------------------------------SG--SWTGGHGAWVEL-----------------------------------------------------------------------------------------------------------------------------------------------------------------------------------SGKMH----------------------------------VLARLL------------------------------------------------------------------------------AH--------------------LR-Q---------------------------------------------R-----------------------------------------------------------------------------------------------------------------------------------------------TN---DR-----------IVLV---SN-----------------------YTQ-TLDLFA--------------------------------Q-LC--R-------E---------R---R--------Y--------------------------------------P-----------H-LRLDG---S-TSISKR-QKL--------------------VN------------------------CF----------N-----------------DP------S----------------------KD---EF-V--------FLLS----------SKAGGCGLNLI-----GGNR---LVLF------------------DPDW--------------------------NPA-NDK-------------------Q-------------------------AA-----------ARVWRD----GQK--KR---------------V-------YIYRFL--S------------------------------A---------------------------------------------------------------------------G-------T-I----EEK----------------------------------------V-YQRQ-MS-KE-------------GLQ-KV---------------------------------------IQQE---QTDSLVA-------------QGNLLSTE-------------------------------------------------------------------------------NLRD--------LFTF--------HEN-IKSEIHENM----------------QCSRCQ--TFD-GPRS-T--EAQSTI----------------------------------------------------------------------------------------------------------------------------------------------
>Csinensis|orange1.1g000482m
--------------------------------SHRSSCNKQKSSPQ-DVTESTKKPKE-FQQ---------YEHSPE-------------F--L-SG----------------GS-LHP----------YQ---------------------L----------------------EG----LNFLRFS----------------------------------------------------------------------W-S---------K-QT--------------------------------------------------------------------------------------------------------------------------------------HV----IL--------------------------ADEMGLGKT---------I----------------------------Q---------------------------------------------------------------S---------I--------AFLASLF-----------------------------------------------------------------------------------------------------------------------------------------------------------------------------------------------------------------------------------G------------------------E-------------------------------------------RI--S---------------------------------------------------------------------------------------------------------------PHLVVAP--LSTLRNWE--------------REFATWA----P--Q----------------------------MN--VV------------MYV-----------------------------------------------------G-T-------------------------------------------------------------------------------SQA--RN--II-RE-Y-E-----F--YFPK-----------------NP-KKVKKKKSGQVVSESKQD-------------------------------------RIK---------------------FDVLL-------------------------------------TSYEMIN-------------L--------------------------D----------------------------------------------------------------------------------------------------------------------------------------------------------------------------------------------------------------------------------------------------------------------------------------------------------------------------------------------------------------------SASL-KP-------------------------------------------------------------------------------------------------------------------------------------------------------IK--------------------------------------------------WQ-----CMIVD---E--------------------------GHRL-K------N--------K-DS-------KL---FS--------S----L------------KQYS-TRH--RVLL-----------------TGT-PLQ---------------------------N-----N-LDEL-FM----------LMH---------FLD------A-GK-------------------------------FG--S--L--EE------------------FQ-E----E-----------------------------------------F--------------------------------------------------------------------------KD------------------------------------------------IN------QEE---------------------Q----IS----------------------------RL--HR----------------------------------MLA-PH--------------------L-LRR-------------------------VK-K---DV-----------------------------------------------------------------------MK---E----------------LPPK-K-------------------------------E-LI---------------L------R------------VELSS--------KQ-----KEYY-K---------AI--------------------------L----T-----RN--------------------Y--------QIL-----------T----------R------------------------------------------------------------------RGG---------------------------------------------------------------A-------------------------Q---------------------------------------------------------------------I-----------S----L------------------------I---NV-----VM----------------------------------------------------------------------------E-L-RK--------------------------------LCCH----------------------------------------------------------------------------------------------------------------------------------------------------------------------------------------------------------------------------------------PY----------------------------------------------------------------------------------------------------------------------------------------------------------------------------------------M--------LE--------------------------------------------------------------------------------------------------------------------------------------------------------------------------------------------------------------------------------------------------------------------------------------------------------------------------------------------------------------------------------------------------------------------------------------------G---V-------EPDIE---------------------------------------------------------------------------------------------------------------------------------------------------------------------------------------------------------------------------------------------------------------------------------------------------------------------------------------------------------------------------------------------------------------------------------------------------------------------------------------------------------------------------------------------------------------------------------------------------------------------------------------------------------------------------------------------------------------------------DTNESF-K-----------------------QL--L---ES-----------------------------------------------------------------------------------------------------------------------------------------------------------------------------------------SGKLQ----------------------------------LLDKMM------------------------------------------------------------------------------VK--------------------LK-----------------------------------------------E-----------------------------------------------------------------------------------------------------------------------------------------------QG---HR-----------VLIY---SQ-----------------------FQH-MLDLLE--------------------------------D-YL--T-------F---------K---K--------W--------------------------------------Q-----------Y-ERIDG---K-VGGAER-QIR--------------------ID------------------------RF----------N-----------A-----KN------S-----------------------S---RF-C--------FLLS----------TRAGGLGINLA-----TADT---VIIY------------------DSDW--------------------------NPH-ADL-------------------Q-------------------------AM-----------ARAHRL----GQT--NK---------------V-------MIFRLI--T------------------------------R---------------------------------------------------------------------------G-------S-I----EER----------------------------------------M-MQMT-KK-KM-------------VLE-HL---------------------------------------VVGR---L--------------------------K------------A-----QNIN-----------Q------------------E--------------------------ELDD--------IIRY--------G----------------------------S-KELFADENDE-GGKSR--QIHY------DDAAIDR--L-----------------------------------------------LDR------------------------------------------------------------------------------
>chromdb_plants|CHR947
-----------------LSLT--------------------------------------------G-----EPRTNPETNESKGGKEK--------GRIEKLRTLEPPKEVIKAK-LLD----------HQ---------------------K----------------------EG----LWWLVNK-A------------------------------N---------SDELPPFWE------M-KDG-------------------LYVNVLTRHRTNRK-----------------------------------------------------------------------------------------------------------------------PEPLH-GG----IF--------------------------ADDYGTGKT---------L----------------------------T---------------------------------------------------------------L---------L--------SLIAFDKVG----NV----------------------P---------------------------------------------------------------------------------------------------------------------------------------------EGTG-----------------------EEDEGVSVCSCKKR---GRVSEKGT-----GEP------------------------------------------------------------------------------------------KTHTLLDSNIKESSGGMAD-----KSS--------------------------------------------------------SASVAK-QTLIVCP--SSVCSTWK--------------NQLLEH-----TEKGS---------------------------LK--LH------------KYY-----------------------------------------------------GDS------------------------------------------------------------------------------------KIK-DV-EE------LK-K---------------------------------------------------------------------------------------------------------YDIVL-------------------------------------TTYGAFA-------------N--------------------------ES--FE-R---------------------------------------------------------------------------------------------------------------------------------------------------------------------------------------------------------------------------------------------------------------------------------------------------------------------------------------------------------------WCPL-LK-------------------------------------------------------------------------------------------------------------------------------------------------------IE--------------------------------------------------WW-----RVILD---E--------------------------ADVI-K------N--------A-NA-------MQ---SK--------A----V------------SGLT-ARR--RWAV-----------------TGA-PIQ---------------------------N-----G-SFDL-FA----------LIA---------FLR------L-DP-L-SKK------------S-----------------------------------------YWQ-S----L-----------------------------------------L------------------------------------------------------------------------------------------------------------------------------------ERPL-AK-----KD-----GNGFS-----------------------------------RL--QD----------------------------------LMA-AI--------------------S-LRR-------------------------TK-D--------------------------------------------------------------------------------------------RVL-------------------------------------------T---------------V------R------------FKIYG--------DE-----RELY-D---------QM--------------------------E----A-----ES--------------------K---KVVR-------T-LI-ATGR-----------------------------------------------------------------------------------------------------------------------------------------------------------------------------------------------------------------------------------------------L----------NRSYASI------------------------R---GA-----VV----------------------------------------------------------------------------R-L-RQ--------------------------------MCND----------------------------------------------------------------------------------------------------------------------------------------------------------------------------------------------------------------------------------------AT----------------------------------------------------------------------------------------------------------------------------------------------------------------------------------------P--------FS---------------------------------------LY------LK-------------S-FLP--SDDIG----------------------D-------------------A---------------------------------------------------------------------------------------------------------------------------SEHPEL----------------------------------------------------------------------------LRKLIDVLREDE--DFD------------CAICY----CP--PTD-AV-ITI-CKH-VFCKRCIR------------------------------TCLQR------T----------------------------------------------------------------------------------------------------------------------------------------------------------------------------------------------------------------------------------------------------------------------------------------------------------------------------------------------------------------------------------------------------------------------------------------------------------------------------------------------------------------------------------------------------------------------------------------------------------------------------------------------------------------------------------------------------------------------------------------------------------------------------------R--TSCP---I--C----------------------RGRLSMSD----LFSAPPE-------------------------------------SSDPED---------------------------------P--------------------------------------------R-KSTAI---IPSKVS----------------------------------TLIKLL-------KE----------------------------------------SR----DV-----------------RPA---------------------------------------------------------------------------------------------------------------------------------------------------------------------------------------------------------------------------------------------------------------------------KD-VGTLLE--------------------------------A-PL--K-------D---------V---G--------F--------------------------------------N-----------V-LRFDA---L-TDARRR-VGI--------------------IK------------------------KL----------R-----------------SA---GQN-----------------------------T-V--------LLAN----------VKVSGAGINLT-----AASE---VYLM------------------EPWW--------------------------NSE-LEE-------------------Q-------------------------AI-----------DRVHQY----GQE--KN---------------V-------IIVRLI--V------------------------------Q---------------------------------------------------------------------------D-------S-I----EER----------------------------------------I-LMMQ-ER-KK-------------Q-A-IE---------------------------------------AF-------------------------------------------------------------------------------------------------------------------GMQ-GP--------------------------------------------------------KE-RRE---------DSLED------LC----------------------------S------------------L----------------------------LSLE------------------------------------------------
>Csativus|Cucsa.172100.1
-----------------------------ASKLTEEEEDEEYLKEEE----DGLSGTG-NTR---------LLSQPS-------------C--I-Q-----------------GK-MRD----------YQ---------------------L----------------------AG----LNWLIRL----------------------------------------------------------------------Y-E---------N-GI--------------------------------------------------------------------------------------------------------------------------------------NG----IL--------------------------ADEMGLGKT---------L----------------------------Q---------------------------------------------------------------T---------I--------SLLGYLH-----------------------------------------------------------------------------------------------------------------------------------------------------------------------------------------------------------------------------------E------------------------Y-------------------------------------------RG--I----------------------------------------------------------------------------------------------------------T--G-PHMVVAP--KSTLGNWM--------------NEIRRFC----P--V----------------------------LR--AV------------KFL-----------------------------------------------------G-N-------------------------------------------------------------------------------PDE--RR--DI-RE-N-L-----L-------------------------------------------V-------------------------------------AGK---------------------FDVCV-------------------------------------TSFEMAI-------------K--------------------------E----------------------------------------------------------------------------------------------------------------------------------------------------------------------------------------------------------------------------------------------------------------------------------------------------------------------------------------------------------------------KSCL-RR-------------------------------------------------------------------------------------------------------------------------------------------------------FS--------------------------------------------------WR-----YIIID---E--------------------------AHRI-K------N--------E-NS-------LL---SK--------T----M------------RLYN-TNY--RLLI-----------------TGT-PLQ---------------------------N-----N-LHEL-WS----------LLN---------FLL------P-EI-------------------------------FS--S--A--ET------------------FD-E----W-----------------------------------------F--------------------------------------------------------------------------QISG---------------------------------------------END------QQE---------------------V----VQ----------------------------QL--HK----------------------------------VLR-PF--------------------L-LRR-------------------------LK-S---DV-----------------------------------------------------------------------EK---G----------------LPPK-K-------------------------------E-TI---------------L------K------------VGMSQ--------MQ-----KQYY-R---------AL--------------------------L----Q-----KD--------------------L--------EVV-----------N----------A----------------------------------------------------------------G---G---------------------------------------------------------------E-------------------------R---------------------------------------------------------------------K-----------R----L------------------------L---NI-----AM----------------------------------------------------------------------------Q-L-RK--------------------------------CCNH----------------------------------------------------------------------------------------------------------------------------------------------------------------------------------------------------------------------------------------PY----------------------------------------------------------------------------------------------------------------------------------------------------------------------------------------L--------FQ--------------------------------------------------------------------------------------------------------------------------------------------------------------------------------------------------------------------------------------------------------------------------------------------------------------------------------------------------------------------------------------------------------------------------------------------G---A-------EP--G---------------------------------------------------------------------------------------------------------------------------------------------------------------------------------------------------------------------------------------------------------------------------------------------------------------------------------------------------------------------------------------------------------------------------------------------------------------------------------------------------------------------------------------------------------------------------------------------------------------------------------------------------------------------------------------------------------------------------PPYTTG-D-----------------------HL--I---TS-----------------------------------------------------------------------------------------------------------------------------------------------------------------------------------------AGKMV----------------------------------LLDKLL------------------------------------------------------------------------------PK--------------------LK-----------------------------------------------E-----------------------------------------------------------------------------------------------------------------------------------------------RD---SR-----------VLIF---SQ-----------------------MTR-LLDILE--------------------------------D-YL--M-------F---------R---G--------Y--------------------------------------Y-----------Y-CRIDG---N-TGGEDR-DAS--------------------ID------------------------AF----------N-----------K-----PG------S-----------------------E---KF-V--------FLLS----------TRAGGLGINLA-----TADV---VILY------------------DSDWYITLIKIIAAAVVAPYYSLTCNVYFRNPQ-VDL----------------------------------------------------------------------------------------------------------------------------------------------------------------------------------------------------------------------------------------------------------------------------------------------------------------------------------------------------------------------------------------------------------------------------------------------------------------------------------------------------------------------------------------------------------------------------------------------------------------------------------------------------------------------------------------------------
>chromdb_plants|CHR6919
---------------------------------DSLHNT--------------------------GVVGM-RNRTNDERL-IFRVALQ--DL----SQPKSEA--SPPDGVLTVP-LLR----------XQ---------------------R----------------------IA----LSWMVQK-E------------------------------TA------------------------------------------------------------------------------------------------------------------------------------------------------------------------------------SLHCS-GG----IL--------------------------ADDQGLGKT---------V----------------------------S---------------------------------------------------------------T---------I--------ALILKERPT----SS----------------------RACQEDMKQSE-------------------------------------------------------------------------------------------------------------------------LET-LNLD-ED---------------------------------------------DD-----------------------------------------------------------------------------------------KVPELDGTKQ-----AADSCEVMSH-GSSMKKEN-AFVQG--------------------------------------------------------KGRPAA-GTLVVCP--TSVLRQWA--------------EELRSKV----TSKAN---------------------------LS--VL------------VYH-----------------------------------------------------GSN------------------------------------------------------------------------------------RTK-DP-CE------LA-R---------------------------------------------------------------------------------------------------------YDVVL-------------------------------------TTYSIVS-------------M--------------------------EVPKQPLV---DKDD-EEKVKPE-AHVSPTELSSNKKRKYPPSSDKK-----------------------------------------------------------------------------------------------------------------------------------------------------------------------------------------------------------------------------------------------------------------------------------------------------CLK-DKKAMDGAL-LESV-ARPL-AR-------------------------------------------------------------------------------------------------------------------------------------------------------VG--------------------------------------------------WF-----RVVLD---E--------------------------AQSI-K------N--------H-RT-------QV---AR--------A----C------------WGLR-AKR--RWCL-----------------SGT-PIQ---------------------------N-----A-VDDL-YS----------YFR---------FLR------Y-DP-Y-AVY------------K-----------------------------------------SFC-S----T-----------------------------------------I------------------------------------------------------------------------------------------------------------------------------------KVPI-TR-----NP-----TNGYR-----------------------------------KL--QA----------------------------------VLK-TI--------------------M-LRR-------------------------TK-G---TL-----------------------------------------------------------------------------LD-G------EPIIT-LPPK-S-------------------------------V-EL---------------K------K------------VDFSK--------EE-----RDFY-S---------RL--------------------------E----A-----DS--------------------R---AQFE-------V-YA-AAGT-----------------------------------------------------------------------------------------------------------------------------------------------------------------------------------------------------------------------------------------------V----------KQNYVNI------------------------L---LM-----LL----------------------------------------------------------------------------R-L-RQ--------------------------------ACDH----------------------------------------------------------------------------------------------------------------------------------------------------------------------------------------------------------------------------------------PL----------------------------------------------------------------------------------------------------------------------------------------------------------------------------------------L--------VK---------------------------------------GY------NS-------------N-SVW-----------------------------------------------------------------------------------------------------------------------------------------------------------------------------RSSVEM--AKKLSREK------------------------------------------------------------------QIYLLNCL-EGS--LA---------I---CGICN----DP--P-EDAV-VSI-CGH-VFCNQCIC------------------------------EHL-TSD----E-------------------------------------------------------------------------------------------------------------------------------------------------------------------------------------------------------------------------------------------------------------------------------------------------------------------------------------------------------------------------------------------------------------------------------------------------------------------------------------------------------------------------------------------------------------------------------------------------------------------------------------------------------------------------------------------------------------------------------------------------------------------------------------NQCP-STN--C----------------------KVQLNVSS----VFSKATLKSS---------------------------LSD-LPVQDISHHCSGS-ELV-------------------------EAH-DPC--------------------------------------P-ESRLY---DSSKIR----------------------------------AALEVL-------QS-LSKPRD----CTLGNSSLKS-SNETTSGLENLSDSHSEGLLKETCDEKNVVLD----KG-SIT-VVG-----------------------------------------------------------------------------------------------------------------------------------------------------------------------------------------------------------------------------EK-----------AIVF---SQ-----------------------WTR-MLDLLE--------------------------------S-CL--K-------N---------S---S--------I--------------------------------------Q-----------Y-RRLDG---T-MSVVAR-DKA--------------------VK------------------------DF----------N-----------------TL-----PE---------------------------VS-V--------MIMS----------LKAASLGLNMV-----AACH---VLLL------------------DLWW--------------------------NPT-TED-------------------Q-------------------------AI-----------DRAHRI----GQT--RP---------------V-------TVLRLT--V------------------------------K---------------------------------------------------------------------------D-------T-V----EDR----------------------------------------I-LALQ-QK-KR-------------EMV-AS---------------------------------------AF-------------------------------------------------------------------------------------------------------------------GED-ET----------------G---------------------------------------SR-QTR---------LTVDD------LK----------------------------Y------------------L----------------------------FM---------------------------V----------------------
>chromdb_plants|CHR1225
-----------------------------------------------------------------------GQENDNEDS-ISEIDVE--NIVGVGSSSELEE--MDPPGNLMCE-LRP----------YQ---------------------K----------------------QA----LYWMIQM-E------------------------------KG--QSMDETATTLHPCWEAYHLADK-----------------REL--VIYLNAFSGEASIEFP--------------------------------------------------------------------------------------------------------------------STLQMAR-GG----IL--------------------------ADAMGLGKT---------I----------------------------M---------------------------------------------------------------T---------I--------SLLVAHSG-------------------------------KGGSIASQP------------------------------------------------------------------------------------------------------------------ITQSFIEGGEVSDTV----------------------------------------------------------------------------------------------------------------------------------------------------------HNFS-NIPKKATKFAGFDKPM-KQK--------------------------------------------------------NVLMSG-GNLIICP--MTLLGQWK--------------AEIETH-----VHPGS---------------------------LS--LY------------VHY-----------------------------------------------------GQS------------------------------------------------------------------------------------RPK-DA-KS------LA-Q---------------------------------------------------------------------------------------------------------SDVVI-------------------------------------TTYGILA-------------S--------------------------EFSSES-------------------------------------------------------------------------------------------------------------------------------------------------------------------------------------------------------------------------------------------------------------------------------------------------------------------------------------------------------------AED-NGGL-FS-------------------------------------------------------------------------------------------------------------------------------------------------------IR--------------------------------------------------WF-----RVVLD---E--------------------------AHTI-K------S--------S-KS-------QI---SL--------A----A------------AALI-ADR--RWCL-----------------TGT-PIQ---------------------------N-----S-LEDI-YS----------LLR---------FLR------I-EP-W-GHW------------A-----------------------------------------WWN-K----L-----------------------------------------I------------------------------------------------------------------------------------------------------------------------------------QKPF-EG-----GD-----ERGLK-----------------------------------LV--QS----------------------------------ILK-PI--------------------M-LRR-------------------------TK-H---ST----------------------------------------------------------------------------DRE-G------KPILV-LPPA-D-------------------------------M-QV---------------I------Y------------CEPTE--------PE-----KDFY-G---------AL--------------------------F----K-----RS--------------------K---VKFD-------Q-FV-EQGR-----------------------------------------------------------------------------------------------------------------------------------------------------------------------------------------------------------------------------------------------V----------LHNYASI------------------------L---EL-----LL----------------------------------------------------------------------------R-L-RQ--------------------------------CCDH----------------------------------------------------------------------------------------------------------------------------------------------------------------------------------------------------------------------------------------PF----------------------------------------------------------------------------------------------------------------------------------------------------------------------------------------L--------VM--------------------------------------S--------RG-------------DTQEF-----------------------------------------------------------------------------------------------------------------------------------------------------------------------------ADLNKL--AKRFLRGT-YS-ASEGEV-----------------------KDT-PSR------------------------AYVQEVVEELRKGE--QGE------------CPICL----EV--F-EDAV-LTP-CAH-RLCRECLL------------------------------SSWRNAT----S----------------------------------------------------------------------------------------------------------------------------------------------------------------------------------------------------------------------------------------------------------------------------------------------------------------------------------------------------------------------------------------------------------------------------------------------------------------------------------------------------------------------------------------------------------------------------------------------------------------------------------------------------------------------------------------------------------------------------------------------------------------------------------G---LCP---V--C----------------------RKTISRQD----LITAPTENRF-----------------------------------------------------------------------------QVD--------------------------------------I-EKNWV---ESCKVT----------------------------------VLLNEL-------EN-LCSS--------------------------------------------------------------G-----------------------------------------------------------------------------------------------------------------------------------------------------------------------------------------------------------------------------SK-----------SIVF---SQ-----------------------WTA-FLDLLQ--------------------------------I-PF--T-------R---------N---N--------I--------------------------------------P-----------F-VRLDG---T-LNQQQR-EKV--------------------IK------------------------QF----------S-----------------ED-----GE---------------------------TL-V--------LLMS----------LKAGGVGINLT-----AASN---AFVM------------------DPWW--------------------------NPA-VEE-------------------Q-------------------------AV-----------MRIHRI----GQT--KK---------------V-------AIRRFI--V------------------------------K---------------------------------------------------------------------------G-------T-V----EER----------------------------------------M-EAVQ-AR-KQ-------------RMI-SG---------------------------------------AL-------------------------------------------------------------------------------------------------------------------TDQ-EV--------------------------------------------------------RT-------------ARIEE------LK----------------------------M------------------L----------------------------FT--------------------------------------------------
>Crubella|Carubv10022490m
--------------NED-ESDQAK-----HYLESNE----KYYLMAHSIK----------EN---------INEQPS-------------C--L-VG----------------GK-LRE----------YQ---------------------M----------------------NG----LRWLLSL----------------------------------------------------------------------Y-N---------N-HL--------------------------------------------------------------------------------------------------------------------------------------NG----IL--------------------------ADEMGLGKT---------V----------------------------Q---------------------------------------------------------------V---------I--------SLICYLM-----------------------------------------------------------------------------------------------------------------------------------------------------------------------------------------------------------------------------------E------------------------T-------------------------------------------KN--D----------------------------------------------------------------------------------------------------------R--G-PFLVVVP--SSVLPGWQ--------------SEINFWA----P--S----------------------------IH--KI------------VYC-----------------------------------------------------G-P-------------------------------------------------------------------------------PEE--RR--KL-FK-E-Q-----I-----------------------------------------V---------------------------------------HQK---------------------FNVLL-------------------------------------TTYEYLMNK-----------H--------------------------D----------------------------------------------------------------------------------------------------------------------------------------------------------------------------------------------------------------------------------------------------------------------------------------------------------------------------------------------------------------------RPKL-SK-------------------------------------------------------------------------------------------------------------------------------------------------------IH--------------------------------------------------WH-----YIIID---E--------------------------GHRI-K------N--------A-SC-------KL---NA--------D----L------------KHYV-SSH--RLLL-----------------TGT-PLQ---------------------------N-----N-LEEL-WA----------LLN---------FLL------P-NI-------------------------------FN--S--S--ED------------------FS-Q----W-----------------------------------------F--------------------------------------------------NKPF-QSN-----------G---ENSAEE-A------------------------------------------LLS------EEE-----------NLL-------I----IN----------------------------RL--HQ----------------------------------VLR-PF--------------------V-LRR-------------------------LK-H---KV-----------------------------------------------------------------------EN---E----------------LPEK-I-------------------------------E-RL---------------I------R------------CEASA--------YQ-----KLLM-K---------RV--------------------------E----D-----NL--------------------G----------------------S----------I------------------------------------------------------------------GNA---------------------------------------------------------------KVLFSVPGVGSFGIMLSYVLIFFFLQS---------------------------------------------------------------------R-----------A----V------------------------H---NS-----VM----------------------------------------------------------------------------E-L-RN--------------------------------ICNH----------------------------------------------------------------------------------------------------------------------------------------------------------------------------------------------------------------------------------------PY----------------------------------------------------------------------------------------------------------------------------------------------------------------------------------------L--------SQ--------------------------------------------------------------------------------------------------------------------------------------------------------------------------------------------------------------------------------------------------------------------------------------------------------------------------------------------------------------------------------------------------------------------------------------------L---H-------SEE----------------------------------------------------------------------------------------------------------------------------------------------------------------------------------------------------------------------------------------------------------------------------------------------------------------------------------------------------------------------------------------------------------------------------------------------------------------------------------------------------------------VNN--------IIPK--------------------------------------------------------------------------------------------------------------------------------------------------------------------------HF-----------------------L-P-----------------------PI--V---RL-----------------------------------------------------------------------------------------------------------------------------------------------------------------------------------------CGKLE----------------------------------MLDRLL------------------------------------------------------------------------------PK--------------------LK-----------------------------------------------A-----------------------------------------------------------------------------------------------------------------------------------------------TD---HR-----------VLFF---ST-----------------------MTR-LLDVME--------------------------------D-YL--T-------L---------K---G--------Y--------------------------------------K-----------Y-LRLDG---Q-TSGGDR-GAL--------------------ID------------------------GF----------N-----------K-----SG------S-----------------------P---FF-I--------FLLS----------IRAGGVGVNLQ-----AADT---VILF------------------DTDW--------------------------NPQ-VDL-------------------Q-------------------------AQ-----------ARAHRI----GQK--KD---------------V-------LVLRFE--T------------------------------V---------------------------------------------------------------------------N-------S-V----EEQ----------------------------------------V-RASA-EH-KL-------------GVA-NQ---------------------------------------SITA---G-----------------FFDNNT--SAEDRK------------------------------------------------E--------------------------YLES--------LLRE--------S----------------------------K-KEEDAPVL--------------------DDDALND--L-----------------------------------------------IARRESEIDIFE---------------------------------------------------------------------
>chromdb_plants|CHR14509
--------------------------------------------------------------------------PRASMLVASHRALDADPNTWIESKRSASAVRTPVAFTPGLE-LLE----------HQ---------------------R----------------------QA----VAWMIAR-E------------------------------RE----------------------------------------------------------------------------------------------------------------------------------------------------------------------------------RSPTTPA-GG----IL--------------------------ADEPGLGKT---------L----------------------------T---------------------------------------------------------------A---------I--------SLILLNKAD------------------------------------------------------------------------------------------------------------------------------------------------------------------------------------------------------------------------------------------------------------------------------------------------------------------------------------------------------ADMRE--------------------------------------------------------APASSP-ATLVVCP--LSLLRQWS--------------QEIRKST----VQGLG---------------------------PS--VV------------VYH-----------------------------------------------------GSN------------------------------------------------------------------------------------RAD-LR-PQ------LG-C---------------------------------------------------------------------------------------------------------ADIVL-------------------------------------TTYAVLC-------------A--------------------------ESPQLSPE-------------------------------------------------------------------------------------------------------------------------------------------------------------------------------------------------------------------------------------------------------------------------------------------------------------------------------------------------------KEQILRS-AGPL-FQ-------------------------------------------------------------------------------------------------------------------------------------------------------YR--------------------------------------------------WY-----RVILD---E--------------------------AHNI-R------N--------V-NS-------RV---SR--------S----A------------CLVE-ARS--RWCL-----------------TGT-PVQ---------------------------N-----N-VHDV-LA----------LLL---------FLR------H-PA-C-SSM------------K-----------------------------------------AYS-R----I-----------------------------------------L------------------------------------------------------------------------------------------------------------------------------------SSVS-GT-----AD-NVDHTEAAG-----------------------------------SL--GR----------------------------------LLC-PV--------------------L-LRR-------------------------CR-D---DT-----------------------------------------------------------------------------VN-G------RPILE-LEPR-H-------------------------------D-TV---------------E------Y------------VDFSP--------AE-----RHLY-E---------CM--------------------------E----S-----VG--------------------R---ELLR-------D-LS-TNDA-----------------------------------------------------------------------------------------------------------------------------------------------------------------------------------------------------------------------------------------------N----------PSSFVNT------------------------F---VL-----IT----------------------------------------------------------------------------R-L-RQ--------------------------------ICDH----------------------------------------------------------------------------------------------------------------------------------------------------------------------------------------------------------------------------------------YT----------------------------------------------------------------------------------------------------------------------------------------------------------------------------------------L--------LK------------------------------------------------------------------------------------------------------------------------------------------------------------------------------------------------------------------------------------------------SYVERLRTAPCTADSS----------------------------------------------------------------MQEQQARSAVLQGP--------------------------DA--PDRGAV-ASG-SGH-VEIDSMCD------------------------------APAQVPD------------------------------------------------------------------------------------------------------------------------------------------------------------------------------------------------------------------------------------------------------------------------------------------------------------------------------------------------------------------------------------------------------------------------------------------------------------------------------------------------------------------------------------------------------------------------------------------------------------------------------------------------------------------------------------------------------------------------------------------------------------------------------------------ASCTEAAA--CVQDNGHAPRAWHQRDASAPETARRATLLEA----LIRAWTAIAL------------------------------------------------------------------------------RD--------------------------------------STHDGGS---SSSKLR----------------------------------TLMALL-------DQ-GRIQ------------------------------------------------------------APT-----------------------------------------------------------------------------------------------------------------------------------------------------------------------------------------------------------------------------EK-----------WIVF---SQ-----------------------WPS-FLDICE--------------------------------D-VL--T-------A---------R---G--------Q--------------------------------------A-----------V-CRLDG---S-MRPEER-ELN--------------------LS------------------------LF----------K-----------------R------PE---------------------------YP-I--------LLMS----------LGAGGVGLNLT-----EANH---VVLV------------------DPWW--------------------------NPA-VEE-------------------Q-------------------------AI-----------HRVYRL----GQK--RS---------------V-------QVIRLV--V------------------------------R---------------------------------------------------------------------------D-------T-V----EER----------------------------------------V-MQLQ-HE-KR-------------ALY-QN---------------------------------------VL-------------------------------------------------------------------------------------------------------------------GGD-PD--------------------------------------------------------VMRQPR---------LTLFD------LH----------------------------W------------------L----------------------------LRCL------------------------------------------------
>Vcarteri|Vocar20010897m
---------------------------------------------GEDSSGGADAD------------------------AAE--EVLQRLVT-ATDIARATGS---EEV--AAR-LKP----------YQ---------------------L----------------------VG----INYLLQL----------------------------------------------------------------------A-A---------G-QVG-------------------------------------------------------------------------------------------------------------------------------------GA----IL--------------------------ADEMGLGKT---------A----------------------------Q---------------------------------------------------------------T---------C--------VYLSCLR-----------------------------------------------------------------------------------------------------------------------------------------------------------------------------------------------------------------------------------P------------------------L-------------------------------------------LN--D----------------------------------------------------------------------------------------------------------P--G-PHLVVVP--ASLLENWQ--------------RELKLWA----P--T----------------------------LK--VV------------TYY-----------------------------------------------------G-A-------------------------------------------------------------------------------TRE------KL-RH-RIKRQ---------WARICAGLDPGPDEEDEGQLAAAAGQEDVQGEGDAAEGDDGYGASGSGDEEEEVDE-EEYGQLPTPQRQTGKGGGCGGL---------------------FDVLL-------------------------------------TTYTVWERE------GPAYGI--------------------------D----------------------------------------------------------------------------------------------------------------------------------------------------------------------------------------------------------------------------------------------------------------------------------------------------------------------------------------------------------------------RAFL-SK-------------------------------------------------------------------------------------------------------------------------------------------------------WP--------------------------------------------------WS-----HVVMD---E--------------------------AHAL-K------N--------S-SS-------TR---SR--------K----L-----------RKVAQLAAT--RIML-----------------TGT-PLQ---------------------------N-----D-LLEL-HA----------LLA---------FLL------P-TI-------------------------------FN--A--G--EG------------------AD-----------------------------------------------------------------------------------------------------------------------------------------------ALAMQVAEV-------ARPVPGAGSGAGQAAQAARAAAQSR-------------------------LVE----------------------------RM--KQ----------------------------------LLQ-PF--------------------I-LRR-------------------------LK-S---EV-----------------------------------------------------------------------AD---Q----------------LVAK-Q-------------------------------Q-HI---------------V------L------------LDMVP--------EQ-----RELY-A---------AT--------------------------I----A-----SM--------------------R--------D-E---V-SK---------EVSQAAAAGGPGRGRGRGRGRPRRGTALKATEEAAAQA-----------------S-------------------------------------------------------------------------------------------------------------G---------------------------------------------------------------------P-----------G----G------------------------S---HI-----FT----------------------------------------------------------------------------Q-L-RK--------------------------------VAQH----------------------------------------------------------------------------------------------------------------------------------------------------------------------------------------------------------------------------------------PL----------------------------------------------------------------------------------------------------------------------------------------------------------------------------------------L--------IR--------------------------------------------------------------------------------------------------------------------------------------------------------------------------------------------------------------------------------------------------------------------------------------------------------------------------------------------------------------------------------------------------------------------------------------------S---R-------YTKEQVAELANLAA---------TRGLFGGAPTVERCLQELSSYSDHQLHCFACEFTVTG-SGLLESYILP----------------------------------------------------------------------------------------------------------------------------------------------------------------------------------------------------------------------------------------------------------------------------------------------------------------------------------------------------------------------------------------------------------------------------------------------------------------------------------------------------------------------------------------------------------------------------------------------------------------------------------------------------------------E-----------------------DS--V---LC-----------------------------------------------------------------------------------------------------------------------------------------------------------------------------------------SAKIK----------------------------------HLDELL------------------------------------------------------------------------------PK--------------------LK-----------------------------------------------E-----------------------------------------------------------------------------------------------------------------------------------------------KG---SR-----------VLLF---SQ-----------------------WTT-VLDLLE--------------------------------W-YM--H-------L---------R---G--------Y--------------------------------------T-----------Y-CRLDG---G-TQVDER-LAL--------------------VD------------------------AF----------N-----------A-----PE------S-----------------------P---YF-V--------FLLS----------TRAGGQGLNLT-----GADT---VILH------------------DVDF--------------------------NPQ-IDK-------------------Q-------------------------AE-----------DRAHRL----GQT--RT---------------V-------AVYRLI--T------------------------------K---------------------------------------------------------------------------G-------T-V----DSN----------------------------------------I-QAIA-ER-KL-------------ALD-HA---------------------------------------VLTD---VTVGAGAEGGGRGRGRGRGRGAASAVETRHMA------------------------------------------------E--------------------------ILSS--------LL---------------------------------------------------------------------------------------------------------------------------------------------------------------------------------------------------------------
>Osativa|LOC_Os05g05780.1
-----------------------------ASKMTEEEEDEEYLKEEE----DALDGAG-GTR---------LVSQPS-------------C--I-K-----------------GK-MRD----------YQ---------------------L----------------------AG----LNWLIRL----------------------------------------------------------------------Y-E---------N-GI--------------------------------------------------------------------------------------------------------------------------------------NG----IL--------------------------ADEMGLGKT---------L----------------------------Q---------------------------------------------------------------T---------I--------SLLGYLH-----------------------------------------------------------------------------------------------------------------------------------------------------------------------------------------------------------------------------------E------------------------F-------------------------------------------RG--I----------------------------------------------------------------------------------------------------------T--G-PHMVVAP--KSTLGNWM--------------KEIQRFC----P--V----------------------------LR--AI------------KFL-----------------------------------------------------G-N-------------------------------------------------------------------------------PEE--RN--HI-RE-N-L-----L-------------------------------------------V-------------------------------------PGK---------------------FDVCV-------------------------------------TSFEMAI-------------K--------------------------E----------------------------------------------------------------------------------------------------------------------------------------------------------------------------------------------------------------------------------------------------------------------------------------------------------------------------------------------------------------------KTAL-KR-------------------------------------------------------------------------------------------------------------------------------------------------------FS--------------------------------------------------WR-----YIIID---E--------------------------AHRI-K------N--------E-NS-------LL---SK--------T----M------------RIYN-TNY--RLLI-----------------TGT-PLQ---------------------------N-----N-LHEL-WS----------LLN---------FLL------P-EI-------------------------------FS--S--A--ET------------------FD-D----W-----------------------------------------F--------------------------------------------------------------------------QISG---------------------------------------------END------QHE---------------------V----VQ----------------------------QL--HK----------------------------------VLR-PF--------------------L-LRR-------------------------LK-S---DV-----------------------------------------------------------------------EK---G----------------LPPK-K-------------------------------E-TI---------------L------K------------VGMSE--------MQ-----KQYY-R---------AL--------------------------L----Q-----KD--------------------L--------EVV-----------N----------A----------------------------------------------------------------G---G---------------------------------------------------------------E-------------------------R---------------------------------------------------------------------K-----------R----L------------------------L---NI-----AM----------------------------------------------------------------------------Q-L-RK--------------------------------CCNH----------------------------------------------------------------------------------------------------------------------------------------------------------------------------------------------------------------------------------------PY----------------------------------------------------------------------------------------------------------------------------------------------------------------------------------------L--------FQ--------------------------------------------------------------------------------------------------------------------------------------------------------------------------------------------------------------------------------------------------------------------------------------------------------------------------------------------------------------------------------------------------------------------------------------------G---A-------EP--G---------------------------------------------------------------------------------------------------------------------------------------------------------------------------------------------------------------------------------------------------------------------------------------------------------------------------------------------------------------------------------------------------------------------------------------------------------------------------------------------------------------------------------------------------------------------------------------------------------------------------------------------------------------------------------------------------------------------------PPYTTG-D-----------------------HL--I---EN-----------------------------------------------------------------------------------------------------------------------------------------------------------------------------------------AGKMV----------------------------------LLDKLL------------------------------------------------------------------------------PK--------------------LK-----------------------------------------------E-----------------------------------------------------------------------------------------------------------------------------------------------RD---SR-----------VLIF---SQ-----------------------MTR-LLDILE--------------------------------D-YL--M-------Y---------K---G--------Y--------------------------------------Q-----------Y-CRIDG---N-TGGEDR-DAS--------------------IE------------------------AF----------N-----------K-----PG------S-----------------------E---KF-V--------FLLS----------TRAGGLGINLA-----TADV---VILY------------------DSDW--------------------------NPQ-VDL-------------------Q-------------------------AQ-----------DRAHRI----GQK--KE---------------V-------QVFRFC--T------------------------------E---------------------------------------------------------------------------Y-------T-I----EEK----------------------------------------V-IERA-YK-KL-------------ALD-AL---------------------------------------VIQ--------------------------------QGRL--AEQ----K----A-VN-----------K------------------D--------------------------ELLQ--------MVRF--------G----------------------------A-EMVFSSK--DST---------I------TDEDIDR--I-----------------------------------------------IAKGEEATAQL----------------------------------------------------------------------
>Mesculenta|cassava4.1_034286m
--------------------------------ERQTLEKDAMG-NDLTKGRGDSHQNE-IVT---------LTEQPK-------------E--L-KG----------------GT-LFP----------HQ---------------------L----------------------EA----LNWLRKC----------------------------------------------------------------------W-N---------K-SK--------------------------------------------------------------------------------------------------------------------------------------NV----IL--------------------------ADEMGLGKT---------V----------------------------S---------------------------------------------------------------A---------C--------AFISSLY-----------------------------------------------------------------------------------------------------------------------------------------------------------------------------------------------------------------------------------F------------------------E-------------------------------------------FK--A----------------------------------------------------------------------------------------------------------S--L-PCLVLVP--LSTMPNWL--------------AEFALWA----P--N----------------------------LN--VV------------EYH-----------------------------------------------------G-C-------------------------------------------------------------------------------AKA--RA--II-RQ-Y-E-----W--HAND-----------------PN-------KMNK-----KTA-------------------------------------SYK---------------------FNVLL-------------------------------------TTYEMVL-------------A--------------------------D----------------------------------------------------------------------------------------------------------------------------------------------------------------------------------------------------------------------------------------------------------------------------------------------------------------------------------------------------------------------SSYL-RG-------------------------------------------------------------------------------------------------------------------------------------------------------VP--------------------------------------------------WE-----VLVVD---E--------------------------GHRL-K------N--------A-ES-------KL---FS--------L----L------------NTFS-FQH--RVLL-----------------TGT-PLQ---------------------------N-----N-IGEM-YN----------LLN---------FLQ------P-AS-------------------------------FP--S--L--SS------------------FE-E----K-----------------------------------------F--------------------------------------------------------------------------ND------------------------------------------------LT------TAE---------------------K----VE----------------------------EL--KK----------------------------------LVA-PH--------------------M-LRR-------------------------LK-K---DA-----------------------------------------------------------------------MQ---N----------------IPPK-T-------------------------------E-RM---------------V------P------------VELTS--------IQ-----AEYY-R---------AM--------------------------L----T-----KN--------------------Y--------QVL-----------R----------NIG----------------------------------------------------------------KGV---------------------------------------------------------------A-------------------------Q---------------------------------------------------------------------Q-----------S----M------------------------L---NI-----VM----------------------------------------------------------------------------Q-L-RK--------------------------------ICNH----------------------------------------------------------------------------------------------------------------------------------------------------------------------------------------------------------------------------------------PY----------------------------------------------------------------------------------------------------------------------------------------------------------------------------------------L--------IP--------------------------------------------------------------------------------------------------------------------------------------------------------------------------------------------------------------------------------------------------------------------------------------------------------------------------------------------------------------------------------------------------------------------------------------------G---T-------EPDSG---------------------------------------------------------------------------------------------------------------------------------------------------------------------------------------------------------------------------------------------------------------------------------------------------------------------------------------------------------------------------------------------------------------------------------------------------------------------------------------------------------------------------------------------------------------------------------------------------------------------------------------------------------------------------------------------------------------------------SVEFLH-E-----------------------MR--I---KA-----------------------------------------------------------------------------------------------------------------------------------------------------------------------------------------SAKLT----------------------------------LLHSML------------------------------------------------------------------------------KA--------------------LY-----------------------------------------------K-----------------------------------------------------------------------------------------------------------------------------------------------EG---HR-----------VLIF---SQ-----------------------MTK-LLDILE--------------------------------D-YL--TIE-----F---------G---P--------K--------------------------------------T-----------Y-ERVDG---S-VSVCDR-QAA--------------------IT------------------------RF----------N-----------------QD------K-----------------------S---RF-V--------FLLS----------TRSCGLGINLA-----TADT---VIIY------------------DSDF--------------------------NPH-ADI-------------------Q-------------------------AM-----------NRAHRI----GQS--NR---------------L-------LVYRLV--V------------------------------R---------------------------------------------------------------------------A-------S-V----EER----------------------------------------I-LQLA-KK-KL-------------MLD-QL---------------------------------------FVNK---S-------------------------GS---------------------------------Q------------------K--------------------------EVED--------ILRW--------G----------------------------T-EELFGDSSSM-IGKDI--TESN-SN--KDDAVIDIEQK-----------------------------------------------QRK------------------------------------------------------------------------------
>Acoerulea|Aquca_003_00848.1
-----------------------------ASKVMEEDEDEEYLKEEE----DDYAVAG-GTR---------LMTQPS-------------C--I-Q-----------------GK-MRD----------YQ---------------------L----------------------AG----LNWMIRL----------------------------------------------------------------------Y-E---------N-GI--------------------------------------------------------------------------------------------------------------------------------------NG----IL--------------------------ADEMGLGKT---------L----------------------------Q---------------------------------------------------------------T---------I--------SLLGYLH-----------------------------------------------------------------------------------------------------------------------------------------------------------------------------------------------------------------------------------E------------------------F-------------------------------------------RG--I----------------------------------------------------------------------------------------------------------T--G-PHMVVAP--KSTLGNWM--------------KEIRRFC----P--I----------------------------LR--AI------------KFL-----------------------------------------------------G-N-------------------------------------------------------------------------------PDE--RK--HI-RE-K-L-----L-------------------------------------------V-------------------------------------AGK---------------------FDVCV-------------------------------------TSFEMAI-------------K--------------------------E----------------------------------------------------------------------------------------------------------------------------------------------------------------------------------------------------------------------------------------------------------------------------------------------------------------------------------------------------------------------KNTL-RR-------------------------------------------------------------------------------------------------------------------------------------------------------FS--------------------------------------------------WR-----YVIID---E--------------------------AHRI-K------N--------E-NS-------LL---SK--------T----M------------RLFN-TNY--RLLI-----------------TGT-PLQ---------------------------N-----N-LHEL-WS----------LLN---------FLL------P-EI-------------------------------FS--S--S--ET------------------FD-E----W-----------------------------------------F--------------------------------------------------------------------------QISG---------------------------------------------END------QQE---------------------V----VQ----------------------------QL--HK----------------------------------VLR-PF--------------------L-LRR-------------------------LK-S---DV-----------------------------------------------------------------------EK---G----------------LPPK-K-------------------------------E-TI---------------L------K------------VGMTP--------LQ-----KQFY-R---------AL--------------------------L----Q-----KD--------------------L--------EVV-----------N----------A----------------------------------------------------------------G---G---------------------------------------------------------------E-------------------------R---------------------------------------------------------------------K-----------R----L------------------------L---NI-----AM----------------------------------------------------------------------------Q-L-RK--------------------------------CCNH----------------------------------------------------------------------------------------------------------------------------------------------------------------------------------------------------------------------------------------PY----------------------------------------------------------------------------------------------------------------------------------------------------------------------------------------L--------FQ--------------------------------------------------------------------------------------------------------------------------------------------------------------------------------------------------------------------------------------------------------------------------------------------------------------------------------------------------------------------------------------------------------------------------------------------G---A-------EP--G---------------------------------------------------------------------------------------------------------------------------------------------------------------------------------------------------------------------------------------------------------------------------------------------------------------------------------------------------------------------------------------------------------------------------------------------------------------------------------------------------------------------------------------------------------------------------------------------------------------------------------------------------------------------------------------------------------------------------PPYTTG-D-----------------------HL--I---TN-----------------------------------------------------------------------------------------------------------------------------------------------------------------------------------------AGKMV----------------------------------LLDKLL------------------------------------------------------------------------------PK--------------------LK-----------------------------------------------E-----------------------------------------------------------------------------------------------------------------------------------------------RD---SR-----------VLIF---SQ-----------------------MTR-LLDILE--------------------------------D-YC--M-------F---------R---R--------Y--------------------------------------Q-----------Y-CRIDG---N-TGGEDR-DAS--------------------IE------------------------SF----------N-----------Q-----PG------S-----------------------E---KF-I--------FLLS----------TRAGGLGINLA-----TADV---VILY------------------DSDW--------------------------NPQ-VDL-------------------Q-------------------------AQ-----------DRAHRI----GQT--KE---------------V-------QVFRFC--T------------------------------E---------------------------------------------------------------------------Y-------T-I----EEK----------------------------------------V-IERA-YK-KL-------------ALD-AL---------------------------------------VIQ--------------------------------QGRL--AEQ----K----T-VN-----------K------------------D--------------------------ELLQ--------MVRF--------G----------------------------A-EMVFSSK--DDN---------I------TDEDIDR--I-----------------------------------------------IAKGEEATAEL----------------------------------------------------------------------
>chromdb_plants|CHR25747
-----------------------------------------------------------------------HADDLELNFS--EKD--DS-LRNASIHRESGSVWALIP-DLQDK-LHS----------HQ---------------------K----------------------NA----FEFVWMN-------------------------------------------------------------------------------------------------------------------------------------------------------------------------------------------------------IAGSLNPADMDF--SLG-RTGGC----VI--------------------------SHSPGAGKT---------L----------------------------L---------------------------------------------------------------M---------I--------SFLLSYLKLFPGG----------------------------------------------------------------------------------------------------------------------------------------------------------------------------------------------------------------------------------------------------------------------------------------------------------------------------------------------------------------------------------------------------------------------RPLILAP--KTTMHTWY--------------KEINKWE----V-SV----------------------------------------------PVYQIHSRRSYRK------EL--RKIR-MGA-SPGHFKLNMNVKHAVDCLEKFEKWHKH----------------------------------------------------------------------------------------------------------------------------------------------------------------------------------------------------------------TSILL-------------------------------------MTYPSFQAIMR-GNSA-----------------------------------------------------------------------------------------------------------------------------------------------------------------------------------------------------------------------------------------------------------------------------------------------------------------------------------------------------------------------------------D--KHLS----------YMAKVLRQS-----------------------------------------------------------------------------------------------------------------------------------------------------------------------------------------------------------PG-----LLILD---E--------------------------GHNP-R------S--------T-NS-------IL---RK--------T----L------------MQVK-TEK--RILL-----------------SGT-LFQ---------------------------N-----N-FGEY-FN----------TLS---------LAR------P-SF-------------------------------ITKV-LRI----------LAPDSRRH------YI-----------------------------------------------------------------------------------------------------------------------------------------------------------------------------------KDRLRTSKEA--IARKFF-------------VEKIGNRIKSKVGE---ER----KKGLEIL--HK----------------------------------ISS-DF----------------------IDV-------------------------YE-G---GISDQ------------------------------------------------------------------------------------------LPGL-K-------------------------------S-YK---------------L------L------------IKPSL--------VQ-----QTFL-E---------KI-QK-----E-DS-------CKRFCLEL------------------------------------------------------------------------------------------------------------------------------------------------------------------------------------------------------------------------------------------------------------------------------------------------------------------------------------------------------------------------------------------------------------------------------------------ELLISF--------------------------------ISIH----------------------------------------------------------------------------------------------------------------------------------------------------------------------------------------------------------------------------------------PC----------------------------------------------------------------------------------------------------------------------------------------------------------------------------------------L--------VR---------------------------------------------------------------------------------------------------------------------------------------------------------------------------------------------------------------------------------------------------------------------------------------------------------------------------------------------------------------------------------------------------------------------------------------------------------------------------------------------------------------------------------------------------------------------------------------------------------------------------------------------------------------------------------------------------------------------------------------------------------------------------------------------------------------------------------------------------------------------------------------------------------------------------------------------------------------------------------------------------------------------------------------------------------------------------------------------------------------------------------------------------------------------------------------------------------------------------------------------------------------------------------------------------------------------------TIP-----YTDRYYSPD--DV-----------E-----------EL--------------------------------------KKCDL--DLNNGPKVK----------------------------------FVVDLV------------------------------------------------------------------------------------------------------------------------------------------------------------------------------------------------------------------------------------------------------------------------------------------------QRCIIKR---EK-----------VLIF---CR-----------------------NLA-PIRLLV--------------------------------N-IF--EKRFQW-RK-------------D--------D--------------------------------------Q-----------V-LVLNG---E-QEFLER-SKV--------------------ID------------------------KF----------E------------------E------------------------------PGGSSQ-V--------LVAS----------ISACSEGISLI-----AASR---VVFL------------------DSEW--------------------------NPS-KTK-------------------Q-------------------------AV-----------ARAFRP----GQK--KV---------------V-------YVYQLL--A------------------------------S---------------------------------------------------------------------------G-------T-L----EED----------------------------------------K-HGRN-TL-KE-------------RIS-RM---------------------------------------IFVG-----SA-------------MED--SSCKQ--T-ENID-----DD-VLMDIME--EDHGQ---------LIHR---------ITKDEE----L-SGLLGE---------------------------------------------------------------------------------------------------------------------------------------------------------------------------------------------------------------------------------------
>Stuberosum|PGSC0003DMB000000165|GR_338675..346308
-------------------------------------------------------------------WKEENDRWMAENHTLYLDFN------SQ-NEFMTET--IEQLSDLIML-LLR----------YQ---------------------K----------------------EW----LAWALKQLE------------------------------KS--------------------------------------------------------------------------------------------------------------------------------------------------------------------------------------IAR-GG----NH--------------------------VDDMGMVKN---------V----------------------------Q---------------------------------------------------------------A---------I--------ALVLATREI---------------------------------------------------------------------------------------------------------------------------------------------------------------------------------------------------------------------------------------------------------------------------------------------------------------------------------------GQAISDS-GLLSPTPYI------------------------------------------------------------LPAVK-GTLVICP--VVAVIQWV--------------NEIDRFT----T-KGS---------------------------NT--IL------------VYH-----------------------------------------------------GAN------------------------------------------------------------------------------------REK-NI-CR------FA-E---------------------------------------------------------------------------------------------------------YDFVI-------------------------------------TTYSTVE-------------T--------------------------EYRKNIM------------------------------------------------------------------------------------------------------------------------------------------------------------------------------------------------------------------------------------------------------------------------------------------------------------------------------------------------------------------IL-HA-------------------------------------------------------------------------------------------------------------------------------------------------------MK--------------------------------------------------WN-----RIILD---E--------------------------AHCV-K------D--------I-CS-------NT---TR--------A----I------------LALE-SSY--KWAL-----------------SGT-PLQ---------------------------N-----C-VGDL-YS----------LVC---------FLQ------I-IP-Y-STTSA----------KIVIAELSTI------------AHSSVHIA---TTNYSGTFAGGI-D----I-----------------------------------------L------------------------------------------------------------------------------------------------------------------------------------PHPY---N--FKGIMG-XGRDAMIL----------------------------------LK--HK----------------------------------ILK-SI--------------------I-LRR-------------------------TK-K---GR---------------------------------------------------------------------------------------ATDLG-IPPT-I-------------------------------V-TL---------------R------K------------DSFDV--------KE-----EDYY-T---------SM--------------------------W----D-----ES--------------------R---AQFN-------T-YI-QAGT-----------------------------------------------------------------------------------------------------------------------------------------------------------------------------------------------------------------------------------------------L----------MNNYANI------------------------F---NL-----LT----------------------------------------------------------------------------R-M-RQ--------------------------------AVDH----------------------------------------------------------------------------------------------------------------------------------------------------------------------------------------------------------------------------------------PY----------------------------------------------------------------------------------------------------------------------------------------------------------------------------------------L--------VE------------------------------------------------------------------------------------------------------------------------------------------------------------------------------------------------------------------------------------------------CSSTA--------------------LAKSG-RTT---------NV---------------------------------------------G-YV--EQP------------CGLCH----DP--V-EDPV-VTS-CTH-VFFKSCLI------------------------------D-FSTVV---------------------------------------------------------------------------------------------------------------------------------------------------------------------------------------------------------------------------------------------------------------------------------------------------------------------------------------------------------------------------------------------------------------------------------------------------------------------------------------------------------------------------------------------------------------------------------------------------------------------------------------------------------------------------------------------------------------------------------------------------------------------------------------GQ-LSCP---S--C----------------------SXINYSGF----HGK----RLE---------------------------NKAT----------------------------------IKGF--RSSSILNRI---------------------------------------CLDNFQ---TSTKVE----------------------------------VLRDEI-------RF-MIER------------------------------------------------------------DGS-----------------------------------------------------------------------------------------------------------------------------------------------------------------------------------------------------------------------------AK-----------AIVF---SQ-----------------------FTS-FFDLIH--------------------------------Y-SL--Q-------K---------S---G--------I--------------------------------------S-----------C-VQLDG---S-MTIKAR-DSA--------------------IT------------------------RF----------I-----------------ND-----PD---------------------------CI-I--------FLMS----------LKAGGLALNHT-----VASQ---VFLI------------------DPWW--------------------------NAA-VER-------------------Q-------------------------AQ-----------DRIHRI----EQY--KP---------------I-------RIVRFV--I------------------------------Q---------------------------------------------------------------------------N-------T-I----EEM----------------------------------------I-LELQ-EK-KQ-------------LLF-EG---------------------------------------IV-------------------------------------------------------------------------------------------------------------------GGT-SE--------------------------------------------------------E--LEK---------LTEAD------LK----------------------------F------------------S----------------------------F--V-T----------------------------------------------
>Smoellendorffii|426581
--------------------------------------------------------------------------------------------------------------------------------------------------------------------------------------------------------------------------------------------------------------------------------------------------------------------------------------------------------------------------------------------------------------------------------------------------------------------------------------------------------------------------------------------------------------------------------------------------------------------------------------------------------------------------------------------------------------------------------------------------------------------------------------------------------------------------------------------------------------------------------------------------------------------------------------------------------------------------------------------------------------------------------------------MKWE--------------REIAIKV----APQAQ---------------------------LS--TL------------VYH-----------------------------------------------------DQN------------------------------------------------------------------------------------KRKATP-ET------LA-S---------------------------------------------------------------------------------------------------------YDVVI-------------------------------------TTYGVVA-------------K--------------------------EVPYKSNVVTKDYCGVDYSQIAP---------------------------------------------------------------------------------------------------------------------------------------------------------------------------------------------------------------------------------------------------------------------------------------------------------------------------------LKKRLEKS--WHLP-FGPL-AT-------------------------------------------------------------------------------------------------------------------------------------------------------VA--------------------------------------------------WH-----RVVLD---E--------------------------AQSI-W------N--------A-YT-------QV---SL--------S----C------------RDLS-ATY--RWGL-----------------SGT-PLQ---------------------------N-----N-IKDL-FA----------FFR---------FLR------I-SP-H-KSH------------A-----------------------------------------DF--------------------------------------------------------------------------------------------------------------------------------------------------------------------------------------KLHY-EQ-----FE-----KTGIS----------------------------------------A----------------------------------TLK-CI--------------------V-LRR-------------------------SK-T---SL-----------------------------------------------------------------------------ID-G------QPVLS-LPPR-L-------------------------------V-SR---------------V------E------------VELSS--------PE-----RQIS-E---------SL--------------------------R----R-----EY--------------------N---NRID-------E-YS-NEGT-----------------------------------------------------------------------------------------------------------------------------------------------------------------------------------------------------------------------------------------------L----------QKNRFKI------------------------L---SM-----LL----------------------------------------------------------------------------R-L-RQ--------------------------------MYDH----------------------------------------------------------------------------------------------------------------------------------------------------------------------------------------------------------------------------------------PA----------------------------------------------------------------------------------------------------------------------------------------------------------------------------------------L--------LK---------------------------------------SEDLFQGDDLGEDN---------DDEDQ-----------------------------------------------------------------------------------------------------------------------------------------------------------------------------QHMRQALNLKKLQLEA------------------------------------------------------------------Q--------EKQ--HD---------F-------------------------------------------------------------------------ERG-------------------------------------------------------------------------------------------------------------------------------------------------------------------------------------------------------------------------------------------------------------------------------------------------------------------------------------------------------------------------------------------------------------------------------------------------------------------------------------------------------------------------------------------------------------------------------------------------------------------------------------------------------------------------------------------------------------------------------------------------------------------------------------------------------------------------------------------------------------------------------------------------------------------------------------------------------------------------VQEIG---QSAK---------------------------------------------------------------------------------------------------------------------------------------------------------------------------------------------------------------------------------------------------------------------------------------------------------------------------------------------------------------------------------------------------------------------------------------------------------------------------------------------------------------------------------------IDG---S-MNMTKR-EAE--------------------IS------------------------R---------------------------------------------------------------------------------------------------------------------------------------------------------------------------------------------------------------------------------------------------------------------------------------------------------------------------------------------------------------------------------------------------------------------------------------------------------------------------------------------------------------------------------------------------------------------------------------------------------------------------------------------------------------------------------------------------------------------------------------------------------------------------------------------------------------------------------------------------------------------------------
>Stuberosum|PGSC0003DMB000000236|GR_330510..353723
---------------------------------------------------------------------------------------------------------AEQPSDLIIP-LLR----------YQ---------------------K----------------------EW----LAWALKQ-E------------------------------ES--------------------------------------------------------------------------------------------------------------------------------------------------------------------------------------IAR-GG----IL--------------------------ADDMGMGKT---------V----------------------------Q---------------------------------------------------------------A---------I--------ALVLAKREI---------------------------------------------------------------------------------------------------------------------------------------------------------------------------------------------------------------------------------------------------------------------------------------------------------------------------------------GKAISDS-GLLSPAPYI------------------------------------------------------------FPAVK-GTLVIVE--LXSVIEWV--------------NEIDRFT----T-KGS---------------------------NT--IL------------VYH-----------------------------------------------------GAN------------------------------------------------------------------------------------REK-NI-GR------FA-D---------------------------------------------------------------------------------------------------------YDFII-------------------------------------TALINSG-------------A--------------------------EYRKNIM------------------------------------------------------------------------------------------------------------------------------------------------------------------------------------------------------------------------------------------------------------------------------------------------------------------------------------------------------------------VL-HS-------------------------------------------------------------------------------------------------------------------------------------------------------MN--------------------------------------------------WS-----RIILD---E--------------------------AHCV-K------N--------I-RS-------NT---TR--------A----T------------PALE-SSY--KWXL-----------------KWY-SPK---------------------------N-----R-VGEL-YH----------LSV---------SCK------L--------FLT----------RTTSAKILIAELSTI-------AHSSVHIA---TTNLCDTFAGGS-S----I-----------------------------------------L------------------------------------------------------------------------------------------------------------------------------------PHPY---N--FKGIMG-XGRDAMVL----------------------------------LK--HK----------------------------------I---------------------------LRC-------------------------TK-K---GS---------------------------------------------------------------------------------------VVDLG-LPPR-I-------------------------------V-TL---------------R------K------------DCFDV--------KE-----EDYY-R---------XT--------------------------G----D-----EN--------------------R---AQLN-------T-YI-QAGM-----------------------------------------------------------------------------------------------------------------------------------------------------------------------------------------------------------------------------------------------L----------MNNYANI------------------------F---NL-----LT----------------------------------------------------------------------------A-WDRQ--------------------------------LI-------------------------------------------------------------------------------------------------------------------------------------------------------------------------------------------------------------------------------------------I----------------------------------------------------------------------------------------------------------------------------------------------------------------------------------------L--------IL------------------------------------------------------------------------------------------------------------------------------------------------------------------------------------------------------------------------------------------------WNAQV--------------------LLWLE-VEEQL-------ML---------------------------------------------S-XV--EQP------------CGLCH----DP--V-EDPI-VSC-ILS-HFPKKRNR------------------------------K-LILAH---------------------------------------------------------------------------------------------------------------------------------------------------------------------------------------------------------------------------------------------------------------------------------------------------------------------------------------------------------------------------------------------------------------------------------------------------------------------------------------------------------------------------------------------------------------------------------------------------------------------------------------------------------------------------------------------------------------------------------------------------------------------------------------MY-FASP---L--C----------------------FKSIIVDF----MEN----DQK---------------------------TKAT----------------------------------IKGF--GPRXMLNKI---------------------------------------CLDNFQ---TSTKIE----------------------------------ALREDI-------RF-MIKR------------------------------------------------------------DGS-----------------------------------------------------------------------------------------------------------------------------------------------------------------------------------------------------------------------------AK-----------GIXL---QP-----------------------IHI-IFGSDT--------------------------------F-SP--Q-------K---------S---G--------I--------------------------------------S-----------C-VQLDG---S-MTITTR-DSA--------------------IT------------------------RF----------T-----------------NY-----PD---------------------------CI-I--------FLMS----------LKAGGLSLNLT-----VASH---VFFM------------------DPWW--------------------------NAV-VER-------------------Q-------------------------AQ-----------DRIHGI----GQY--KP---------------I-------RIVRFV--I------------------------------E---------------------------------------------------------------------------N-------A-I----EER----------------------------------------I-LELQ-EK-KK-------------LLF-EG---------------------------------------TV-------------------------------------------------------------------------------------------------------------------GGA-SE--------------------------------------------------------A--LEK---------LTDXR------LE----------------------------V------------------L-------------------------------V-CNX--------------------------------------------
>Ptrichocarpa|POPTR_0311s00210.1
------------------RLC--------------------------------------------D-----QPGTSLRSYEGMGVQEK--------GRIEKLGSLEPPKNVIKAK-LLD----------HQ---------------------K----------------------EG----LWWLVTK-E------------------------------K---------SDELPPFWE------V-KDG-------------------SYLNVLTRHQTDRR-----------------------------------------------------------------------------------------------------------------------PEPLH-GG----IF--------------------------SDHYGSGKT---------L----------------------------T---------------------------------------------------------------L---------L--------SLIAFDKVG----NV----------------------T---------------------------------------------------------------------------------------------------------------------------------------------EGTG-----------------------EEDRVVYVSSGKKRKGGGMVSEKGT-----GEQ------------------------------------------------------------------------------------------KMHSLLDSNIKESSVRMAG-----ESS--------------------------------------------------------SALVAK-KTLVVCP--SAVCSTWE--------------NQLQEH-----TQNGS---------------------------LK--LY------------KYY-----------------------------------------------------GDN------------------------------------------------------------------------------------RTK-DA-EE------LM-K---------------------------------------------------------------------------------------------------------YDIVL-------------------------------------TTYSTLV-------------A--------------------------EG--CEPT---------------------------------------------------------------------------------------------------------------------------------------------------------------------------------------------------------------------------------------------------------------------------------------------------------------------------------------------------------------RCPL-MK-------------------------------------------------------------------------------------------------------------------------------------------------------IE--------------------------------------------------WW-----RVILD---E--------------------------AHVI-K------N--------A-NA-------KQ---IR--------D----F------------SKLT-ARR--RWAV-----------------TGA-PIQ---------------------------N-----G-SFDL-FS----------LMV---------FFR------L-DP-L-STE------------C-----------------------------------------YWQ-R----L-----------------------------------------F------------------------------------------------------------------------------------------------------------------------------------QKPL-AN-----GD-----EKGFS-----------------------------------RL--QK----------------------------------LMA-TI--------------------S-LRR-------------------------IK-D--------------------------------------------------------------------------------------------KDLVG-LPSK-T-------------------------------V-ET---------------V------S------------FELSG--------EE-----RVLY-D---------QM--------------------------E----A-----DS--------------------K---DVIG-------C-FI-TADI-----------------------------------------------------------------------------------------------------------------------------------------------------------------------------------------------------------------------------------------------L----------HSHYVCV------------------------L---FS-----VI----------------------------------------------------------------------------Q-L-RQ--------------------------------LCND----------------------------------------------------------------------------------------------------------------------------------------------------------------------------------------------------------------------------------------SA----------------------------------------------------------------------------------------------------------------------------------------------------------------------------------------L--------CS---------------------------------------MD------LR-------------S-LLP--SDNIG----------------------D-------------------A---------------------------------------------------------------------------------------------------------------------------SKHPEL----------------------------------------------------------------------------LRKMIDGLQDGE--DIV------------CSVCL----DP--PTD-AT-ITI-CEH-IFCKKCIC------------------------------HHLQHKE----T----------------------------------------------------------------------------------------------------------------------------------------------------------------------------------------------------------------------------------------------------------------------------------------------------------------------------------------------------------------------------------------------------------------------------------------------------------------------------------------------------------------------------------------------------------------------------------------------------------------------------------------------------------------------------------------------------------------------------------------------------------------------------------E--QTCP---N--C----------------------RRRLSLPD----L-------------------------------------------------------------------------------------------------------------------------------------T---TPSKVS----------------------------------ALIKLL-------KE----------------------------------------SR----VV-----------------NSI-----------------------------------------------------------------------------------------------------------------------------------------------------------------------------------------------------------------------------SK-----------SVVF---SL-----------------------FDK-MLALME--------------------------------E-AV--K-------D---------A---G--------F--------------------------------------N-----------T-LRLDA---S-TDEIRQ-AEI--------------------IK------------------------EF----------G-----------------SA---GAD-----------------------------T-V--------LLAS----------LKTSGTGINLT-----AASK---VYLL------------------EPWW--------------------------NSA-AEE-------------------Q-------------------------AI-----------NRVHQY----GQK--EN---------------V-------RIVRLI--A------------------------------K---------------------------------------------------------------------------N-------S-I----EER----------------------------------------I-LEMQ-ER-KK-------------A-A-NE---------------------------------------AF-------------------------------------------------------------------------------------------------------------------GRK-RP--------------------------------------------------------YE-QHE---------ASIDD------LC----------------------------R------------------L----------------------------F-FW------------------------------------------------
>refseq|gi|359489272|ref|XP_002274161.2|
------------MNYE-------------QRLIAAAKLVLDG---DAR----AEDAPVNWG-EFGVT----------------------------------------------AT-LKP----------HQ---------------------V----------------------EG----VSWLIRR----------------------------------------------------------------------Y-L---------L-GV--------------------------------------------------------------------------------------------------------------------------------------NV----VL--------------------------GDEMGLGKT---------L----------------------------Q---------------------------------------------------------------A---------I--------SFLSYMK-----------------------------------------------------------------------------------------------------------------------------------------------------------------------------------------------------------------------------------V------------------------H-------------------------------------------QK--S----------------------------------------------------------------------------------------------------------P--G-PFLVLCP--LSVTDGWV--------------SEIANFA----P--K----------------------------LR--VL------------RYV-----------------------------------------------------G-D-------------------------------------------------------------------------------KEH--RR--SL-RR-TIYEQVKEQ------------------------------------------CS-KS-------------------------------DVSALP---------------------FDLLL-------------------------------------TTYDIAL-------------M--------------------------D----------------------------------------------------------------------------------------------------------------------------------------------------------------------------------------------------------------------------------------------------------------------------------------------------------------------------------------------------------------------QHFL-SQ-------------------------------------------------------------------------------------------------------------------------------------------------------IP--------------------------------------------------WH-----YAIID---E--------------------------AQRL-K------N--------P-SS-------VL---YN--------V----L-----------KERFV-MPR--RLLM-----------------TGT-PIQ---------------------------N-----N-LTEL-WA----------LMH---------FCM------P-SI-------------------------------FG--T--L--EQ------------------FL-S----T-----------------------------------------F--------------------------------------------------------------------------KEDGHPSS--------------------------------------GEKVAE------VKD---------------------Q----FR----------------------------TL--KY----------------------------------ILG-AF--------------------M-LRR-------------------------MK-S---KL-----------------------------------------------------------------------IECGTL--------------V-LPPL-T-------------------------------E-IT---------------V------M------------APLVS--------LQ-----KKVY-M---------SI--------------------------L----R-----KE--------------------L--------PKL---L-AFSSGPS----------G--------------------------------------------------------------------------------------------------------------------------------------------------------------H---------------------------------------------------------------------Q-----------S----L------------------------Q---NI-----VI----------------------------------------------------------------------------Q-L-RK--------------------------------ACSH----------------------------------------------------------------------------------------------------------------------------------------------------------------------------------------------------------------------------------------PY----------------------------------------------------------------------------------------------------------------------------------------------------------------------------------------L--------FP--------------------------------------------------------------------------------------------------------------------------------------------------------------------------------------------------------------------------------------------------------------------------------------------------------------------------------------------------------------------------------------------------------------------------------------------G---I-------EP------------------------------------------------------------------------------------------------------------------------------------------------------------------------------------------------------------------------------------------------------------------------------------------------------------------------------------------------------------------------------------------------------------------------------------------------------------------------------------------------------------------------------------------------------------------------------------------------------------------------------------------------------------------------------------------------------------------------------EPYEEG-E-----------------------HL--V---QA-----------------------------------------------------------------------------------------------------------------------------------------------------------------------------------------SGKLI----------------------------------ILDQLL------------------------------------------------------------------------------QK--------------------LY-----------------------------------------------N-----------------------------------------------------------------------------------------------------------------------------------------------SG---HR-----------VLLF---AQ-----------------------MTH-TLDILQ--------------------------------D-FM--E-------L---------R---K--------Y--------------------------------------S-----------Y-ERLDG---S-VRAEER-FSA--------------------IR------------------------SF----------SRQIVEGSLNSQD-----VQ------S-----------------------S---AF-V--------FMIS----------TRAGGVGLNLV-----AADT---VIFY------------------EQDW--------------------------NPQ-VDK-------------------Q-------------------------AL-----------QRAHRI----GQM--NH---------------V-------LSINLV--T------------------------------G---------------------------------------------------------------------------R-------T-V----EEI----------------------------------------I-MRRA-ER-KL-------------QLS-HN---------------------------------------VVGE---V-----------------DIDREGKEMAGAEA------------------------------------------------G--------------------------DLRS--------VI-F--------GLR-MIDP-SEIN----------------NDESS-EPNMSELDAMAD--KVV-------------------------------------------------------------------------------------------------------------------------------------------------
>Sbicolor|Sb01g046180.1
------------------------------------------------------------------------YPIKQRNSGDPDA----TMNALGTILSVAPDTLSLHP-QHSEQ-MKP----------HQ---------------------V----------------------EG----FNFLIKN-------------------------------------------------------------------------------------------------------------------------------------------------------------------------------------------------------LA------------DED-NPGGC----IL--------------------------AHAPGSGKT---------F----------------------------L---------------------------------------------------------------L---------I--------SFVHSFLARYPAG----------------------------------------------------------------------------------------------------------------------------------------------------------------------------------------------------------------------------------------------------------------------------------------------------------------------------------------------------------------------------------------------------------------------RPLIMLP--KGILGTWK--------------SEFLCWQ----VENI----------------------------------------------PLYDFYSSKASSR---------------------------------PEQLKVLKLWEES----------------------------------------------------------------------------------------------------------------------------------------------------------------------------------------------------------------KSILL-------------------------------------LGYQQFAHIIS-DNSS-----------------------------------------------------------------------------------------------------------------------------------------------------------------------------------------------------------------------------------------------------------------------------------------------------------------------------------------------------------------------------------D--RETI----------MCKEKLLRV-----------------------------------------------------------------------------------------------------------------------------------------------------------------------------------------------------------PS-----LVILD---E--------------------------GHTS-R------N--------D-QT-------DL---LN--------A----L------------ETIR-TPR--KVVL-----------------SGT-LFQ---------------------------N-----H-VSEV-FN----------ILN---------LVR------P-RF-------------------------------LKMQRSRA----------IMKSILTKLDMSGMAI-----------------------------------------------------------------------------------------------------------------------------------------------------------------------------------RS----K--M--ISEKVF-------------FELIEENLQKDSK---TMR----VMIIQNL--RK----------------------------------LTE-NI----------------------LHY-------------------------YQ-G---EILKE------------------------------------------------------------------------------------------LPGL-V-------------------------------D-FT---------------V------L------------LNMSS--------KQ-----EDII-K---------GL-AG-----L--K-----------RFEA------------------------------------------------------------------------------------------------------------------------------------------------------------------------------------------------------------------------------------------------------------------------------------------------------------------------------------------------------------------------------------------------------------------------------------------HAKCNA--------------------------------VSLH----------------------------------------------------------------------------------------------------------------------------------------------------------------------------------------------------------------------------------------PC----------------------------------------------------------------------------------------------------------------------------------------------------------------------------------------L--------KD---------------------------------------------------------------------------------------------------------------------------------------------------------------------------------------------------------------------------------------------------------------------------------------------------------------------------------------------------------------------------------------------------------------------------------------------------------------------------------------------------------------------------------------------------------------------------------------------------------------------------------------------------------------------------------------------------------------------------------------------------------------------------------------------------------------------------------------------------------------------------------------------------------------------------------------------------------------------------------------------------------------------------------------------------------------------------------------------------------------------------------------------------------------------------------------------------------------------------------------------------------------------------------------------------------------------------VK-I----VDKKN------RNIN--------KR-----------MM--------------------------------------DSIVCGIDISDGVKAK----------------------------------FIHNLL------------------------------------------------------------------------------------------------------------------------------------------------------------------------------------------------------------------------------------------------------------------------------------------------SLSEAAG---EK-----------VLVF---SQ-----------------------YVR-SLHFLE--------------------------------T-LF--TKMKGW-KP-------------G--------V--------------------------------------N-----------T-FLMDG---S-STQEQR-EQA--------------------IE------------------------RF----------N------------------N-------------------------------SPKAK-V--------FFGS----------IKACGEGISLV-----GASR---IVIL------------------DVHE--------------------------NPA-VMR-------------------Q-------------------------AI-----------GRAFRP----GQS--KV---------------V-------YCYRLV--A------------------------------S---------------------------------------------------------------------------G-------S-S----EEE----------------------------------------D-HYIA-FK-KE-------------RVS-KL---------------------------------------WFEW-----DE---L----------CS--NEDFE--L-AKVDVSDCKDM-FLESPA--LQEDIK---------SLFK---------RFIDILVILYLYVELLDT---------------------------------------------------------------------------------------------------------------------------------------------------------------------------------------------------------------------------------------
>Gmax|Glyma17g33260.1
[truncated: 11,654,912 more chars]
