# Supplementary material for: Snf2 Family Gene Distribution in Higher Plant Genomes Reveals DRD1 Expansion and Diversification in the Tomato Genome
Source: PLoS One. 2013 Nov 28;8(11):e81147. doi: 10.1371/journal.pone.0081147 (PMC3842944; doi:10.1371/journal.pone.0081147)
Supplement: Dataset S3 — Phylogenetic tree of all plant Snf2 candidates in NEWICK format. (ZIP) [file pone.0081147.s011.zip › snf2_gene_family_plants.tree]

(((((Ppatens|Pp1s74_188V6.1:0.189944,((Smoellendorffii|186944:0.004653,refseq|gi|302824179|ref|XP_002993735.1|:1.0E-6):0.319507[100],((((chromdb_plants|CHR701:1.0E-6,Osativa|LOC_Os02g06592.1:1.0E-6):0.040418[100],(Bdistachyon|Bradi2g14340.1:0.044996,chromdb_plants|CHR802:0.061709):0.026562[100]):0.028972[88],((Zmays|GRMZM2G168096_T01:0.039264,(chromdb_plants|CHR2608:1.0E-6,Sbicolor|Sb09g030646.1:1.0E-6):0.024182[100]):0.017565[85],Sitalica|Si024638m:0.020828):0.018214[81]):0.199905[100],((((((Csativus|Cucsa.375260.1:0.162086,Ppersica|ppa000203m:0.080131):0.028588[37],((refseq|gi|357470689|ref|XP_003605629.1|:1.0E-6,Mtruncatula|Medtr4g041710.1:1.0E-6):0.068094[100],(Pvulgaris|Phvulv091016873m:0.048767,(Gmax|Glyma12g00450.1:0.010467,(refseq|gi|356531734|ref|XP_003534431.1|:1.0E-6,Gmax|Glyma09g36910.1:1.0E-6):0.023781[100]):0.014576[88]):0.020405[69]):0.089505[100]):0.010173[15],(Egrandis|Eucgr.D01125.1:0.159947,(((Lusitatissimum|Lus10003868:0.011566,Lusitatissimum|Lus10013625:0.002824):0.104239[100],((Rcommunis|30148.m001403:0.027916,chromdb_plants|CHR20905:0.014163):0.089043[100],(Ptrichocarpa|POPTR_0013s06470.1:0.078256,Mesculenta|cassava4.1_000076m:0.060262):0.018899[72]):0.009766[57]):0.026771[80],(Tcacao|Tc05_g023110:0.077146,(Cclementina|clementine0.9_000074m:0.103993,(Thalophila|Thhalv10010052m:0.013127,(Brapa|Bra007061:0.025683,(((Alyrata|866853:1.0E-6,chromdb_plants|CHR21203:1.0E-6):0.005779[99],Crubella|Carubv10016556m:0.021552):1.0E-6[58],((refseq|gi|334185968|ref|NP_190996.3|:1.0E-6,chromdb_plants|CHR16:1.0E-6):1.0E-6[54],Athaliana|AT3G54280.2|sf-Mot1|RGD3:1.0E-6):0.013551[100]):0.009675[84]):0.010797[89]):0.155208[98]):0.013267[33]):0.015534[30]):0.017281[23]):0.014828[17]):0.025959[31],(Mguttatus|mgv1a000053m:0.159247,((Stuberosum|PGSC0003DMB000000191|GR_870410..904796:0.005734,(Speruvianum|pSolyc08g074500.2.1:0.002072,Slycopersicum|Solyc08g074500.2.1:1.0E-6):0.013109[96]):0.023222[98],Ntabacum|SGN-U434127:0.128039):0.089979[100]):0.068354[98]):0.010534[31],((Vvinifera|GSVIVT01019359001:1.0E-6,refseq|gi|359489054|ref|XP_003633863.1|:1.0E-6):0.002148[85],chromdb_plants|CHR6918:1.0E-6):0.092005[100]):0.058372[48],Acoerulea|Aquca_013_00076.1:0.136519):0.070962[47]):0.25324[100]):0.10378[64]):0.235538[94],((((chromdb_plants|CHR3616:1.0E-6,refseq|gi|308809077|ref|XP_003081848.1|:1.0E-6):0.034113[100],(chromdb_plants|CHR3510:0.08313,chromdb_plants|CHR8708:0.056564):0.028446[49]):0.252355[100],(chromdb_plants|CHR20103:0.216689,chromdb_plants|CHR20005:0.1814):0.118259[85]):0.441946[100],(chromdb_plants|CHR23410:0.493848,(Creinhardtii|Cre16.g687250.t1.1:0.24434,(refseq|gi|302837688|ref|XP_002950403.1|:0.013959,(chromdb_plants|CHR6409:0.102636,Vcarteri|Vocar20005471m:1.0E-6):0.020369[100]):0.103238[100]):0.518386[100]):0.123639[64]):0.196251[91]):0.546014[97],chromdb_plants|CHR14532:0.743716)SF_BRANCH_Mot1:1.078259[100],((((((uniref100_plants|UniRef100_E1ZAI9:0.808513,(chromdb_plants|CHR23421:0.522915,(Vcarteri|Vocar20003425m:0.209087,(Creinhardtii|Cre03.g189000.t1.2:1.0E-6,(chromdb_plants|CHR3416:0.00388,refseq|gi|159467693|ref|XP_001692026.1|:0.003878):0.011704[95]):0.147047[100]):0.555154[100]):0.07128[81]):0.263852[99],((((refseq|gi|303280531|ref|XP_003059558.1|:0.263203,chromdb_plants|CHR20107:0.231364):0.271342[99],(chromdb_plants|CHR3514:0.148488,(chromdb_plants|CHR3621:1.0E-6,refseq|gi|308807621|ref|XP_003081121.1|:1.0E-6):0.235124[100]):0.810351[100]):0.632675[100],((chromdb_plants|CHR20021:0.316947,(refseq|gi|255072671|ref|XP_002500010.1|:1.0E-6,chromdb_plants|CHR20118:1.0E-6):0.354702[100]):0.396401[100],(((refseq|gi|308808065|ref|XP_003081343.1|:1.0E-6,chromdb_plants|CHR3620:1.0E-6):0.189085[100],chromdb_plants|CHR3513:0.115192):0.06274[100],chromdb_plants|CHR8711:0.1773):0.638514[100]):0.207011[90]):0.390379[100],((chromdb_plants|CHR1543:0.020595,Ppatens|Pp1s212_41V6.1:2.42E-4):0.611856[100],Smoellendorffii|407530:1.12044):0.346311[100]):0.102631[35]):0.23836[97],(((((Smoellendorffii|412612:0.008946,refseq|gi|302823829|ref|XP_002993563.1|:0.004073):0.257255[100],((chromdb_plants|CHR1505:1.0E-6,Ppatens|Pp1s236_78V6.1:1.0E-6):0.044058[100],(chromdb_plants|CHR1513:1.0E-6,Ppatens|Pp1s341_67V6.1:1.0E-6):0.0761[100]):0.235879[100]):0.095483[81],(((Sitalica|Si019738m:0.018183,(chromdb_plants|CHR2643:0.002432,chromdb_plants|CHR114:0.039596):0.024664[100]):0.031033[100],(Bdistachyon|Bradi3g58092.2:0.066805,(chromdb_plants|CHR2241:0.002001,(refseq|gi|297599954|ref|NP_001048207.2|:0.005737,Osativa|LOC_Os02g52510.1:1.0E-6):0.006092[91]):0.050281[100]):0.009335[56]):0.15909[100],(((Mguttatus|mgv1a023809m:0.123036,(((Slycopersicum|Solyc04g056410.2.1:1.0E-6,Speruvianum|pSolyc04g056410.2.1:1.0E-6):0.006637[99],Stuberosum|PGSC0003DMB000000123|GR_1434986..1447536:0.048126):0.009032[100],Sdulcamara|m.12862:0.018652):0.1063[100]):0.040672[88],(((chromdb_plants|CHR6913:1.0E-6,uniref100_plants|UniRef100_A5BI61:1.0E-6):0.004287[100],((refseq|gi|359475198|ref|XP_002282100.2|:1.0E-6,Vvinifera|GSVIVT01031756001:1.0E-6):1.0E-6[98],uniref100_plants|UniRef100_F6HQC0:1.0E-6):0.008888[94]):0.085629[100],(((((Lusitatissimum|Lus10014047:0.005807,Lusitatissimum|Lus10019866:0.007739):0.175508[100],Rcommunis|29801.m003195:0.105558):0.025364[45],Ptrichocarpa|POPTR_0004s14870.1:0.086792):0.035795[57],(((Csativus|Cucsa.244330.1:0.257011,((Brapa|Bra022395:0.03728,(Thalophila|Thhalv10020013m:0.020817,((Crubella|Carubv10012922m:0.028085,Alyrata|479436:0.01011):0.008021[90],(Athaliana|AT3G19210.1|sf-Rad54|RAD54:1.0E-6,refseq|gi|334185464|ref|NP_001189933.1|:0.013723):0.006108[99]):0.021291[92]):0.010213[58]):0.185217[100],Ppersica|ppa024484m:0.089166):1.0E-6[12]):0.026082[20],(Csinensis|orange1.1g043990m:1.0E-6,Cclementina|clementine0.9_001742m:1.0E-6):0.07776[100]):0.018552[4],Tcacao|Tc00_g030340:0.08191):0.011355[2]):0.017042[12],(Cpapaya|evm.model.supercontig_62.19:0.192477,(((refseq|gi|356495839|ref|XP_003516779.1|:0.048515,Pvulgaris|Phvulv091004355m:0.064166):0.046475[98],(Mtruncatula|AC151525_20.1:1.0E-6,refseq|gi|358343867|ref|XP_003636017.1|:1.0E-6):0.194576[100]):0.105425[100],Egrandis|Eucgr.G01447.1:0.136298):0.025139[20]):0.01894[21]):0.016487[35]):0.031866[50]):0.040159[58],Acoerulea|Aquca_007_00632.1:0.124542):0.067135[77]):0.209783[100]):0.214187[100],(((chromdb_plants|CHR6404:0.079342,Vcarteri|Vocar20011752m:0.041261):0.08047[100],((chromdb_plants|CHR3414:1.0E-6,Creinhardtii|Cre10.g430950.t1.2:1.0E-6):1.0E-6[100],refseq|gi|159489044|ref|XP_001702507.1|:0.009679):0.154807[100]):0.35533[100],(((chromdb_plants|CHR3511:0.032445,((refseq|gi|308807292|ref|XP_003080957.1|:1.0E-6,chromdb_plants|CHR3618:1.0E-6):0.109184[100],chromdb_plants|CHR8707:0.079267):0.044685[88]):0.199174[100],(chromdb_plants|CHR20020:0.120627,chromdb_plants|CHR20105:0.26111):0.096908[99]):0.297244[100],chromdb_plants|CHR23404:0.580095):0.049095[28]):0.123798[45]):0.517815[100],(refseq|gi|302852393|ref|XP_002957717.1|:0.059583,(Creinhardtii|Cre03.g201850.t1.2:1.0E-6,(chromdb_plants|CHR3412:1.0E-6,refseq|gi|159470413|ref|XP_001693354.1|:0.143185):0.001709[54]):0.257219[100]):0.885304[100]):0.212975[85])SF_BRANCH_Rad54:0.682083[100],(((((Stuberosum|PGSC0003DMB000000200|GR_826411..831383:0.012032,(Speruvianum|pSolyc01g060460.1.1:0.030718,Slycopersicum|Solyc01g060460.1.1:1.0E-6):0.032361[100]):0.077638[99],((Stuberosum|PGSC0003DMB000000274|GR_728193..731986:0.033706,(Slycopersicum|Solyc08g077690.2.1:0.008244,Speruvianum|pSolyc08g077690.2.1:0.016463):0.012866[100]):0.075043[100],((Slycopersicum|Solyc01g068300.1.1:0.091347,(Slycopersicum|Solyc01g068320.1.1:0.046949,Stuberosum|PGSC0003DMB000000068|GR_199638..204630:0.027496):0.004592[52]):0.074492[99],((Slycopersicum|Solyc04g054440.1.1:0.023548,Stuberosum|PGSC0003DMB000000181|GR_71266..75375:0.194952):0.089376[99],((Slycopersicum|Solyc02g033050.1.1:0.028836,Slycopersicum|Solyc08g077610.1.1:0.036576):0.061149[100],Stuberosum|PGSC0003DMB000000274|GR_685437..688419:0.011882):0.102628[99]):0.011082[37]):0.050381[69]):0.05583[69]):0.836247[100],((((((Thalophila|Thhalv10010079m:0.033183,((Athaliana|AT1G05490.1|sf-DRD1|CHR31:0.013594,(Alyrata|470549:0.012064,Crubella|Carubv10008086m:0.066085):0.003734[42]):0.063045[100],Brapa|Bra015430:0.082832):0.017208[24]):0.522552[100],((Thalophila|Thhalv10002375m:0.153731,(Brapa|Bra015035:0.099474,Brapa|Bra001944:0.098095):0.095997[100]):0.045262[66],(Crubella|Carubv10012851m:0.094378,(Alyrata|342596:0.073105,Athaliana|AT3G24340.1|sf-DRD1|CHR40:0.076386):0.060914[100]):0.207303[100]):0.410313[100]):0.149941[87],((Pvulgaris|Phvulv091017564m:0.201528,(((Pvulgaris|Phvulv091017570m:0.148044,(refseq|gi|356544277|ref|XP_003540580.1|:0.002369,Gmax|Glyma12g00950.1:0.009202):0.082906[100]):0.046407[97],refseq|gi|356524441|ref|XP_003530837.1|:0.146339):0.042019[90],(refseq|gi|356524443|ref|XP_003530838.1|:0.002497,Gmax|Glyma08g45340.1:1.0E-6):0.127391[100]):0.032043[67]):0.551342[100],Egrandis|Eucgr.E01664.1:0.772994):0.042348[49]):0.120186[71],(Mguttatus|mgv1a002243m:0.706915,(((refseq|gi|357129269|ref|XP_003566287.1|:1.0E-6,Bdistachyon|Bradi2g26500.1:1.0E-6):0.031761[100],((Sitalica|Si020965m:0.020198,(((uniref100_plants|UniRef100_A8I442:0.002338,((uniref100_plants|UniRef100_A8I437:0.002339,uniref100_plants|UniRef100_A8I434:0.002339):1.0E-6[11],uniref100_plants|UniRef100_A8I426:1.0E-6):1.0E-6[19]):1.0E-6[61],Zmays|GRMZM2G154946_T01:0.002342):0.033464[100],(chromdb_plants|CHR2620:1.0E-6,Sbicolor|Sb09g019410.1:1.0E-6):0.041139[100]):0.015528[68]):0.047199[70],(Osativa|LOC_Os05g32610.1:1.0E-6,((chromdb_plants|CHR2230:0.050463,uniref100_plants|UniRef100_Q60ER9:1.0E-6):1.0E-6[81],refseq|gi|115463703|ref|NP_001055451.1|:1.0E-6):1.0E-6[86]):0.063147[99]):0.013388[30]):0.520588[100],((Bdistachyon|Bradi3g50300.1:1.0E-6,refseq|gi|357142996|ref|XP_003572765.1|:1.0E-6):0.575838[100],(((chromdb_plants|CHR2606:0.002193,Sbicolor|Sb04g033300.1:0.025547):0.056659[100],(chromdb_plants|CHR167:0.009546,Zmays|GRMZM2G178435_T01:0.024142):0.080256[100]):0.333924[100],((chromdb_plants|CHR2202:1.0E-6,(Osativa|LOC_Os02g43460.1:1.0E-6,chromdb_plants|CHR740:1.0E-6):0.00965[97]):0.255147[100],Bdistachyon|Bradi2g43500.1:0.280261):0.063126[43]):0.098034[56]):0.506475[100]):0.357148[100]):0.088325[29]):0.110672[48],(Acoerulea|Aquca_034_00049.1:0.466141,Acoerulea|Aquca_053_00126.1:0.577921):0.263853[95]):0.112772[82],(((Ppersica|ppa019972m:0.065297,Ppersica|ppa000588m:0.074261):0.548538[100],((Cpapaya|evm.model.supercontig_76.2:0.495451,(Tcacao|Tc08_g013970:0.523828,(Csinensis|orange1.1g006698m:0.007643,Cclementina|clementine0.9_035355m:0.005193):0.645453[100]):0.022815[10]):0.101667[86],(((Rcommunis|29822.m003512:0.334049,Mesculenta|cassava4.1_024069m:0.267359):0.119553[98],((Ptrichocarpa|POPTR_0014s04910.1:1.0E-6,(chromdb_plants|CHR944:0.032909,refseq|gi|224136438|ref|XP_002326860.1|:1.0E-6):0.017603[100]):0.4079[100],(Lusitatissimum|Lus10003003:0.020561,Lusitatissimum|Lus10011033:0.02278):1.026767[100]):0.059779[53]):0.181693[92],(Csativus|Cucsa.313670.1:0.628367,((chromdb_plants|CHR6929:0.03013,(refseq|gi|359474506|ref|XP_002279753.2|:1.0E-6,Vvinifera|GSVIVT01013277001:0.045048):1.0E-6[10]):0.260077[100],Egrandis|Eucgr.E00332.1:0.487257):0.070704[93]):0.055834[71]):0.05108[47]):0.055961[33]):0.098888[50],(Mguttatus|mgv1a024033m:0.660503,Mguttatus|mgv1a000457m:0.654757):0.322097[97]):0.047298[29]):0.15197[51]):0.532338[95],((((chromdb_plants|CHR1630:0.018904,(refseq|gi|302802704|ref|XP_002983106.1|:0.007733,Smoellendorffii|84719:1.0E-6):0.019286[82]):1.83745[100],(((Ppatens|Pp1s7_128V6.1:1.0E-6,chromdb_plants|CHR1516:1.0E-6):0.228567[100],(Ppatens|Pp1s28_129V6.1:1.0E-6,chromdb_plants|CHR1509:1.0E-6):0.085391[100]):0.948449[100],((((refseq|gi|297721831|ref|NP_001173279.1|:0.010309,Osativa|LOC_Os03g06920.1:1.0E-6):1.0E-6[67],chromdb_plants|CHR730:1.0E-6):0.197812[100],((Sitalica|Si040163m:0.101406,(chromdb_plants|CHR2621:0.015816,Sbicolor|Sb01g046180.1:0.028238):0.132933[100]):0.217152[100],Bdistachyon|Bradi1g74070.1:0.303618):0.041568[33]):0.531652[100],(((((((refseq|gi|356546386|ref|XP_003541607.1|:1.0E-6,Gmax|Glyma13g27170.1:1.0E-6):0.121753[100],((chromdb_plants|CHR1249:1.0E-6,Gmax|Glyma12g36460.1:1.0E-6):0.054723[100],(Pvulgaris|Phvulv091004282m:0.12932,Pvulgaris|Phvulv091004278m:0.069706):0.026736[79]):0.049869[96]):0.187838[100],((Egrandis|Eucgr.G01701.1:0.316514,((Tcacao|Tc02_g007620:0.196361,(Ppersica|ppa001303m:0.199221,Csativus|Cucsa.109330.1:0.232399):0.050081[85]):0.027838[41],(((Thalophila|Thhalv10022532m:0.032484,((Crubella|Carubv10016175m:0.064718,Athaliana|AT2G16390.1|sf-DRD1|DRD1:0.088189):0.070206[86],Brapa|Bra013077:0.038457):0.023023[53]):0.393048[100],Cclementina|clementine0.9_002152m:0.240779):0.040341[31],((Mesculenta|cassava4.1_002201m:0.094652,Mesculenta|cassava4.1_002701m:0.156386):0.078986[98],((Lusitatissimum|Lus10041963:1.0E-6,Lusitatissimum|Lus10017973:0.015804):0.234168[100],((Ptrichocarpa|POPTR_0004s16640.1:0.00362,(chromdb_plants|CHR937:0.012578,refseq|gi|224077876|ref|XP_002305447.1|:1.0E-6):0.005286[96]):0.064192[100],Ptrichocarpa|POPTR_0009s12350.1:0.064338):0.096828[100]):0.038585[74]):0.069696[84]):0.022657[6]):0.022078[10]):0.031151[11],(refseq|gi|225434275|ref|XP_002275596.1|:0.02293,(((uniref100_plants|UniRef100_F6I1B1:1.0E-6,Vvinifera|GSVIVT01024225001:0.00662):0.065532[100],(uniref100_plants|UniRef100_A5AV95:0.018051,chromdb_plants|CHR6905:0.006853):1.0E-6[11]):0.005562[73],refseq|gi|225427685|ref|XP_002273814.1|:1.0E-6):0.029572[95]):0.271132[100]):0.02497[3]):0.043549[11],(Ppersica|ppa026165m:0.365309,(((Crubella|Carubv10022627m:0.153171,(Alyrata|481010:0.017353,Athaliana|AT2G21450.1|sf-DRD1|CHR34:0.035499):0.047059[100]):0.046389[93],(Brapa|Bra021841:0.202434,Thalophila|Thhalv10000722m:0.113511):0.02819[17]):0.730405[100],Lusitatissimum|Lus10042070:0.464793):0.136672[30]):0.059381[17]):0.066496[24],(Mguttatus|mgv1a000946m:0.302245,(Sdulcamara|m.7696:0.006223,(Slycopersicum|Solyc01g109970.2.1:1.0E-6,(Stuberosum|PGSC0003DMB000000377|GR_463965..471069:0.018721,Speruvianum|pSolyc01g109970.2.1:0.008332):0.030705[100]):0.021123[98]):0.276786[100]):0.255923[100]):0.149898[72],(Acoerulea|Aquca_007_00309.1:0.168893,Acoerulea|Aquca_007_00304.1:0.142569):0.224405[100]):0.125568[62],(((Sitalica|Si013251m:0.063606,Sitalica|Si034205m:0.030788):0.083812[100],(Sbicolor|Sb07g002945.1:0.028984,(Zmays|GRMZM2G574858_T01:0.060515,(Zmays|GRMZM2G393742_T01:1.0E-6,chromdb_plants|CHR156:0.002626):0.079235[100]):0.021271[95]):0.085591[100]):0.071995[99],((Osativa|LOC_Os06g14440.1:1.0E-6,(chromdb_plants|CHR2237:0.005234,Osativa|LOC_Os07g25390.1:0.002598):0.010488[98]):0.095695[100],((Bdistachyon|Bradi2g21430.1:0.150753,(Bdistachyon|Bradi2g21450.1:1.0E-6,refseq|gi|357128891|ref|XP_003566103.1|:0.002616):0.084608[100]):0.245443[99],Bdistachyon|Bradi3g19890.1:0.099776):0.11145[99]):0.040716[91]):0.378914[99]):0.124286[59]):1.128916[100]):0.395717[94]):0.450607[63],(((Bdistachyon|Bradi1g16720.1:0.159336,(((Sitalica|Si033019m:0.037845,Sitalica|Si034022m:0.038925):0.074082[97],(Sbicolor|Sb02g043870.1:0.037515,(chromdb_plants|CHR166:0.022416,Zmays|GRMZM2G108166_T01:0.002431):0.057655[100]):0.096145[99]):0.108942[77],(chromdb_plants|CHR2229:0.002141,Osativa|LOC_Os07g49210.1:1.0E-6):0.217424[100]):0.06421[58]):0.624121[100],((chromdb_plants|CHR25747:1.0E-6,Acoerulea|Aquca_013_00397.1:1.0E-6):0.652931[100],((((((((Mtruncatula|Medtr3g097020.1:0.103614,Mtruncatula|Medtr7g027270.1:0.131548):0.201112[100],((Gmax|Glyma18g02720.1:1.0E-6,refseq|gi|356569282|ref|XP_003552832.1|:1.0E-6):0.184126[100],Pvulgaris|Phvulv091015593m:0.238296):0.163726[98]):0.098635[96],((refseq|gi|357492817|ref|XP_003616697.1|:0.0048,Mtruncatula|Medtr5g090790.1:1.0E-6):0.133635[100],(Pvulgaris|Phvulv091021793m:0.063462,(Gmax|Glyma14g06090.1:0.012654,(Gmax|Glyma02g42980.1:1.0E-6,refseq|gi|356499183|ref|XP_003518422.1|:1.0E-6):0.029936[100]):0.047796[100]):0.082809[100]):0.035213[80]):0.091906[96],Ppersica|ppa000332m:0.163995):0.036605[55],Csativus|Cucsa.144310.1:0.221596):0.041057[45],((Cclementina|clementine0.9_035822m:0.235379,(((Crubella|Carubv10000058m:0.061001,(Athaliana|AT5G20420.1|sf-DRD1|CHR42:0.047867,Alyrata|351139:0.025168):0.024211[100]):0.025293[99],(Brapa|Bra002302:0.062127,Thalophila|Thhalv10012460m:0.049006):0.019723[99]):0.071725[100],((Brapa|Bra021058:0.06072,((Alyrata|484766:0.012709,Athaliana|AT3G42670.1|sf-DRD1|CLSY1:0.019668):0.016869[91],Crubella|Carubv10028127m:0.01619):0.027351[90]):0.021242[58],Thalophila|Thhalv10024231m:0.028856):0.053513[92]):0.173579[100]):0.05663[76],(Tcacao|Tc10_g000860:0.148921,(((chromdb_plants|CHR941:0.00115,Ptrichocarpa|POPTR_0010s19110.1:0.054151):0.072574[100],(chromdb_plants|CHR940:0.004621,Ptrichocarpa|POPTR_0008s07350.1:1.0E-6):0.037424[100]):0.152017[100],((Lusitatissimum|Lus10040956:0.001859,Lusitatissimum|Lus10009840:0.029028):0.216638[100],(Mesculenta|cassava4.1_028502m:0.058681,Rcommunis|29729.m002291:0.082011):0.04425[99]):0.021162[54]):0.031855[67]):0.007823[39]):0.060598[83]):0.035313[52],Egrandis|Eucgr.J00168.1:0.220739):0.136824[93],((Mguttatus|mgv1a000446m:0.242831,(Sdulcamara|m.2153:1.0E-6,(Slycopersicum|Solyc06g050510.2.1:0.002011,(Stuberosum|PGSC0003DMB000000156|GR_568896..574320:0.029059,Speruvianum|pSolyc06g050510.2.1:0.004504):0.147698[100]):0.019494[99]):0.199338[100]):0.233526[100],(chromdb_plants|CHR6923:1.0E-6,(uniref100_plants|UniRef100_A5C574:0.011226,(Vvinifera|GSVIVT01032746001:1.0E-6,uniref100_plants|UniRef100_F6HCA3:1.0E-6):1.0E-6[95]):0.002189[62]):0.212884[100]):0.05483[48]):0.268046[92]):0.307723[82]):0.761761[100],(Smoellendorffii|441121:1.0E-6,refseq|gi|302793320|ref|XP_002978425.1|:0.012735):1.867809[100]):0.462011[74]):0.168935[27],(chromdb_plants|CHR1502:1.0E-6,Ppatens|Pp1s168_33V6.1:1.0E-6):1.334298[100]):0.256152[27])SF_BRANCH_DRD1:2.390542[100],(((refseq|gi|302793538|ref|XP_002978534.1|:1.0E-6,Smoellendorffii|441095:0.002186):0.416724[100],((refseq|gi|168012254|ref|XP_001758817.1|:1.0E-6,Ppatens|Pp1s34_370V6.1:1.0E-6):0.449093[100],(((chromdb_plants|CHR25729:0.014844,Acoerulea|Aquca_025_00020.1:1.0E-6):0.205431[100],(((Vvinifera|GSVIVT01023393001:1.0E-6,refseq|gi|359488066|ref|XP_002263799.2|:1.0E-6):1.0E-6[86],chromdb_plants|CHR6917:1.0E-6):0.077269[100],((Ppersica|ppa000170m:0.12519,((Tcacao|Tc05_g025920:0.125385,(((((Brapa|Bra018612:0.077482,Thalophila|Thhalv10006555m:0.03295):0.011327[43],(((Athaliana|AT1G08600.2|sf-ATRX|ATRX:1.0E-6,refseq|gi|334182389|ref|NP_172336.4|:0.016575):0.044924[100],Alyrata|470924:0.013601):0.017305[78],Crubella|Carubv10011116m:0.026754):0.009167[23]):0.231151[100],Egrandis|Eucgr.H04218.1:0.200621):0.027431[8],(((chromdb_plants|CHR924:0.06809,(refseq|gi|224125738|ref|XP_002319663.1|:0.041633,(chromdb_plants|CHR923:1.0E-6,Ptrichocarpa|POPTR_0013s04610.1:1.0E-6):1.0E-6[100]):0.053446[100]):0.078233[99],(Rcommunis|29680.m001719:0.071337,Mesculenta|cassava4.1_000210m:0.065478):0.027877[45]):0.016308[19],(Lusitatissimum|Lus10003572:0.002427,Lusitatissimum|Lus10032785:0.022377):0.230964[100]):0.027687[29]):0.014632[11],(Cclementina|clementine0.9_000313m:0.004019,Csinensis|orange1.1g000464m:0.001986):0.090502[100]):0.016183[16]):0.017633[23],((((Mtruncatula|Medtr1g093850.1:0.004446,refseq|gi|357441417|ref|XP_003590986.1|:1.0E-6):0.002097[87],chromdb_plants|CHR1303:1.0E-6):0.159696[100],(((Gmax|Glyma20g37100.1:1.0E-6,chromdb_plants|CHR1234:0.031149):0.039854[93],refseq|gi|356574892|ref|XP_003555577.1|:1.0E-6):0.027226[71],Pvulgaris|Phvulv091030425m:0.040222):0.035136[91]):0.0911[100],Csativus|Cucsa.178290.1:0.131781):0.035478[49]):0.013345[21]):0.012159[41],((Mguttatus|mgv1a020193m:0.352249,Mguttatus|mgv1a000756m:0.128953):0.066053[99],(Sdulcamara|m.7135:0.027661,(Slycopersicum|Solyc04g050150.2.1:0.002072,(Speruvianum|pSolyc04g050150.2.1:1.0E-6,Stuberosum|PGSC0003DMB000000018|GR_931358..991607:0.084336):0.041828[98]):0.032378[99]):0.164262[100]):0.073111[91]):0.02087[37]):0.100674[97]):0.141625[96],((chromdb_plants|CHR2225:1.0E-6,(Osativa|LOC_Os10g31970.1:1.0E-6,refseq|gi|115482344|ref|NP_001064765.1|:0.006125):0.001957[61]):0.101568[100],(chromdb_plants|CHR2612:0.120129,Bdistachyon|Bradi3g27970.1:0.113041):0.030013[56]):0.180392[99]):0.523317[99]):0.179644[61]):1.030805[100],(Creinhardtii|Cre06.g287950.t1.2:1.393457,uniref100_plants|UniRef100_E1ZLX0:1.629854):0.906099[93])SF_BRANCH_ATRX:0.178989[44]):0.504135[98]):0.368822[98],((chromdb_plants|CHR3426:0.051195,Creinhardtii|Cre02.g143800.t1.2:0.034352):0.980479[100],((chromdb_plants|CHR20127:0.415003,(chromdb_plants|CHR20013:1.0E-6,refseq|gi|303275450|ref|XP_003057019.1|:1.0E-6):0.340275[100]):0.525684[100],(((refseq|gi|302823493|ref|XP_002993399.1|:0.002105,(chromdb_plants|CHR1624:1.0E-6,Smoellendorffii|50956:0.006877):0.00454[72]):0.268987[100],(((Osativa|LOC_Os05g15890.1:0.093145,(Bdistachyon|Bradi1g14910.1:0.08322,(((Sbicolor|Sb01g016830.1:1.0E-6,chromdb_plants|CHR2622:1.0E-6):0.016819[100],(chromdb_plants|CHR115:1.0E-6,Zmays|GRMZM2G146041_T01:1.0E-6):0.028874[100]):0.021004[100],Sitalica|Si034177m:0.021434):0.036827[100]):0.020367[73]):0.206682[100],(((Brapa|Bra032544:0.073702,(Thalophila|Thhalv10006771m:0.034491,(Crubella|Carubv10008286m:0.053859,(Athaliana|AT1G03750.1|sf-ERCC6|SWI2:0.025425,Alyrata|878527:0.013691):0.026586[100]):0.024915[99]):0.018275[98]):0.163844[100],((((Tcacao|Tc02_g016400:0.12282,(Cclementina|clementine0.9_002015m:1.0E-6,Csinensis|orange1.1g044036m:0.002133):0.118242[100]):0.013182[30],((Mesculenta|cassava4.1_001345m:0.066953,Rcommunis|29983.m003166:0.057537):0.040537[100],(Lusitatissimum|Lus10033669:0.187644,(Ptrichocarpa|POPTR_0017s04400.1:1.0E-6,(refseq|gi|224133490|ref|XP_002328055.1|:1.0E-6,chromdb_plants|CHR912:1.0E-6):0.002117[82]):0.094457[100]):0.013385[18]):0.023388[30]):0.01879[26],(((Csativus|Cucsa.119210.1:0.166118,((Pvulgaris|Phvulv091006337m:0.052249,Gmax|Glyma12g13180.1:0.040052):0.0266[98],(refseq|gi|357474391|ref|XP_003607480.1|:0.019742,Mtruncatula|Medtr4g108250.1:0.003505):0.192264[100]):0.074601[100]):0.01155[28],Ppersica|ppa001197m:0.133325):0.026589[49],(((chromdb_plants|CHR6922:1.0E-6,uniref100_plants|UniRef100_A5BQT8:1.0E-6):1.0E-6[92],Vvinifera|GSVIVT01020568001:0.002082):0.077656[100],Egrandis|Eucgr.A01830.1:0.142595):0.009296[24]):0.0163[28]):0.033263[14],(Mguttatus|mgv1a002266m:0.191813,(Stuberosum|PGSC0003DMB000000760|GR_17379..26177:0.009011,(Slycopersicum|Solyc07g053870.2.1:0.004615,Speruvianum|pSolyc07g053870.2.1:0.015364):0.020338[100]):0.167817[100]):0.058965[77]):0.032368[21]):0.055925[59],Acoerulea|Aquca_036_00119.1:0.16892):0.084646[82]):0.280067[100],Ppatens|Pp1s155_61V6.3:0.266734):0.134409[67]):0.557795[100],(chromdb_plants|CHR19008:0.887861,chromdb_plants|CHR23419:0.600753):0.165665[81]):0.106261[52]):0.25434[55])SF_BRANCH_ERCC6.1:0.878989[100]):0.203072[74],((((chromdb_plants|CHR3515:0.142321,(chromdb_plants|CHR3622:1.0E-6,refseq|gi|308802858|ref|XP_003078742.1|:1.0E-6):0.23032[100]):0.602786[100],(chromdb_plants|CHR20101:0.127157,(chromdb_plants|CHR20018:1.0E-6,refseq|gi|303276775|ref|XP_003057681.1|:1.0E-6):0.199068[100]):0.2318[100]):0.44899[100],((((Vcarteri|Vocar20008135m:1.0E-6,refseq|gi|302830326|ref|XP_002946729.1|:1.0E-6):0.221798[100],(Creinhardtii|Cre03.g183350.t1.2:0.002072,chromdb_plants|CHR3408:0.047356):0.208755[100]):0.32302[100],(chromdb_plants|CHR23415:0.597698,chromdb_plants|CHR19011:0.598137):0.110542[66]):0.264751[100],((((Brapa|Bra024250:0.233895,Thalophila|Thhalv10003558m:0.006782):0.011134[49],(Crubella|Carubv10025781m:0.031911,(Athaliana|AT5G63950.1|sf-ERCC6|CHR24:0.012339,Alyrata|496587:0.010913):0.008819[73]):0.023762[86]):0.170638[100],(chromdb_plants|CHR13033:0.104322,((Egrandis|Eucgr.H05148.1:0.007501,Egrandis|Eucgr.C01537.1:0.180431):0.220846[100],(((Csinensis|orange1.1g001526m:0.116928,((Vvinifera|GSVIVT01026450001:1.0E-6,chromdb_plants|CHR6920:1.0E-6):0.146503[100],Ppersica|ppa000829m:0.185414):0.021316[30]):0.017644[18],((Tcacao|Tc01_g011960:0.153873,((Lusitatissimum|Lus10037696:0.018412,Lusitatissimum|Lus10015690:1.0E-6):0.252853[100],((Ptrichocarpa|POPTR_0005s06770.1:1.0E-6,chromdb_plants|CHR927:0.002114):0.033139[100],(Ptrichocarpa|POPTR_0007s04450.1:1.0E-6,chromdb_plants|CHR932:1.0E-6):0.058427[100]):0.093465[100]):0.01119[22]):0.029745[12],(Rcommunis|29992.m001431:0.084116,Mesculenta|cassava4.1_000777m:0.097892):0.060741[99]):0.016256[7]):0.018681[4],(((Csativus|Cucsa.083910.1:0.231662,((Pvulgaris|Phvulv091003037m:0.088312,(Gmax|Glyma08g00400.1:0.015929,(chromdb_plants|CHR1212:1.0E-6,Gmax|Glyma05g32740.1:1.0E-6):0.053251[100]):0.033354[100]):0.028096[88],(refseq|gi|357520033|ref|XP_003630305.1|:1.0E-6,Mtruncatula|Medtr4g143190.1:0.024363):0.137527[100]):0.103588[100]):0.040041[87],(Mguttatus|mgv1a001732m:0.307998,(Stuberosum|PGSC0003DMB000000068|GR_231185..244361:0.007063,(Slycopersicum|Solyc01g068280.2.1:0.002462,Speruvianum|pSolyc01g068280.2.1:1.0E-6):0.016032[100]):0.242552[100]):0.073261[56]):0.035539[39],(((((((Sbicolor|Sb06g034160.1:0.058617,Zmays|GRMZM2G138125_T01:0.022857):0.05192[98],Sitalica|Si021066m:0.032722):0.097794[97],(chromdb_plants|CHR2222:0.004346,Osativa|LOC_Os04g59624.2:0.002415):0.076308[100]):0.024412[77],(refseq|gi|357128713|ref|XP_003566014.1|:0.329233,Bdistachyon|Bradi5g27610.1:0.064298):0.044921[65]):0.09134[76],((Bdistachyon|Bradi4g40480.1:1.0E-6,refseq|gi|357154997|ref|XP_003576973.1|:1.0E-6):0.330829[100],Osativa|LOC_Os04g59620.1:0.298711):0.181157[89]):0.11258[49],(Osativa|LOC_Os01g44990.1:0.02653,chromdb_plants|CHR745:1.0E-6):1.838242[100]):0.170895[77],Acoerulea|Aquca_014_00302.1:0.216423):0.151615[74]):0.021236[11]):0.02369[11]):0.031958[19]):0.088733[54]):0.35939[85],(((chromdb_plants|CHR1601:0.02844,refseq|gi|302789546|ref|XP_002976541.1|:1.0E-6):0.008345[88],Smoellendorffii|50459:1.0E-6):0.362059[100],(Ppatens|Pp1s84_259V6.1:0.107401,(Ppatens|Pp1s34_212V6.1:1.0E-6,chromdb_plants|CHR1537:1.0E-6):0.129023[100]):0.355583[100]):0.106153[73]):0.490145[90]):0.29134[87]):0.845847[100],(chromdb_plants|CHR14521:0.835838,(((Vcarteri|Vocar20002593m:0.104953,((chromdb_plants|CHR3411:1.0E-6,Creinhardtii|Cre06.g270850.t1.1:1.0E-6):1.0E-6[100],refseq|gi|159476244|ref|XP_001696221.1|:1.0E-6):0.118951[100]):0.288428[100],chromdb_plants|CHR23402:0.43374):0.134778[83],((((Osativa|LOC_Os01g01312.1:0.027149,(((Zmays|GRMZM2G070264_T01:0.024099,Sbicolor|Sb03g009030.1:0.015689):0.011108[83],Sitalica|Si000085m:0.038045):0.032034[99],Bdistachyon|Bradi2g03617.1:0.093984):0.031524[63]):0.154108[100],((((((Egrandis|Eucgr.K03253.1:0.201335,((Csativus|Cucsa.324200.1:0.185261,(Ppersica|ppa000387m:0.130488,(Gmax|Glyma10g04400.1:0.269917,(Pvulgaris|Phvulv091007916m:0.065939,Gmax|Glyma13g18650.1:0.017173):0.018414[100]):0.133233[100]):0.034222[55]):0.019971[18],((Tcacao|Tc01_g025400:0.098998,((Mesculenta|cassava4.1_000445m:0.058772,(((Lusitatissimum|Lus10033909:0.027103,Lusitatissimum|Lus10003543:0.03271):0.130837[100],(chromdb_plants|CHR901:1.0E-6,Ptrichocarpa|POPTR_0005s24820.1:0.002335):0.129023[100]):0.029551[42],Rcommunis|28492.m000483:0.06222):0.013966[15]):0.040409[70],(Cclementina|clementine0.9_000667m:0.002339,Csinensis|orange1.1g044798m:0.004793):0.089021[100]):0.01932[25]):0.013082[7],((Thalophila|Thhalv10022523m:0.03948,((Crubella|Carubv10015488m:0.026227,(Alyrata|875318:0.008127,Athaliana|AT2G18760.1|sf-ERCC6|CHR8:0.018243):0.008591[72]):0.015758[86],Brapa|Bra024192:0.072379):0.013673[51]):0.136314[100],(chromdb_plants|CHR13004:0.058703,Cpapaya|evm.model.supercontig_165.16:1.0E-6):0.085057[100]):0.029811[15]):0.018979[1]):0.005314[3]):0.014329[2],(uniref100_plants|UniRef100_A5BDX2:1.0E-6,(Vvinifera|GSVIVT01028359001:0.005249,chromdb_plants|CHR6914:1.0E-6):0.002378[68]):0.112083[100]):0.011975[3],Acoerulea|Aquca_034_00330.1:0.1642):0.033074[3],Mguttatus|mgv1a000355m:0.13887):0.002597[2],Ccanephora|SGN-U625595:0.094432):0.037572[17],((Sdulcamara|m.8221:0.0382,(Speruvianum|pSolyc09g066480.2.1:0.045888,Slycopersicum|Solyc09g066480.2.1:0.002371):0.014253[69]):0.011587[45],Stuberosum|PGSC0003DMB000000130|GR_938618..945552:0.055954):0.134547[100]):0.08285[71]):0.179441[100],(((chromdb_plants|CHR1603:1.0E-6,Smoellendorffii|235696:1.0E-6):0.005509[70],(refseq|gi|302824854|ref|XP_002994066.1|:0.01527,refseq|gi|302814766|ref|XP_002989066.1|:0.016611):0.012272[72]):0.38358[100],(refseq|gi|168023352|ref|XP_001764202.1|:0.029714,(Ppatens|Pp1s66_144V6.1:0.017475,chromdb_plants|CHR1540:0.02391):0.008821[94]):0.233699[100]):0.086961[65]):0.29251[100],((chromdb_plants|CHR20113:0.140625,refseq|gi|303276396|ref|XP_003057492.1|:0.157406):0.142576[100],(chromdb_plants|CHR3605:0.141773,(chromdb_plants|CHR3512:0.056449,chromdb_plants|CHR8710:0.070291):0.038414[98]):0.20534[100]):0.231917[100]):0.075751[42]):0.458186[100]):0.652699[100])SF_BRANCH_ERCC6.2:0.22736[95]):0.419558[88]):0.308459[38],(((chromdb_plants|CHR8713:2.125015,(chromdb_plants|CHR14516:1.123908,(((Vcarteri|Vocar20013541m:0.308425,Creinhardtii|Cre13.g603400.t1.2:0.284915):0.494729[100],(chromdb_plants|CHR20104:0.318282,chromdb_plants|CHR20016:0.316977):0.386269[100]):0.438913[100],(((refseq|gi|302797108|ref|XP_002980315.1|:0.03932,Smoellendorffii|438275:0.004308):0.009398[96],chromdb_plants|CHR1645:0.004412):0.566704[100],(((Mguttatus|mgv1a000144m:0.283189,((Egrandis|Eucgr.J00103.1:0.288694,(Vvinifera|GSVIVT01032657001:1.0E-6,refseq|gi|359486454|ref|XP_003633446.1|:1.0E-6):0.14755[100]):0.044856[74],((((chromdb_plants|CHR1315:0.097578,(Pvulgaris|Phvulv091001237m:0.048154,(Gmax|Glyma02g38370.1:0.048754,refseq|gi|356500801|ref|XP_003519219.1|:0.00295):0.036158[100]):0.038276[100]):0.161414[100],Ppersica|ppa000129m:0.181755):0.024242[40],(Cclementina|clementine0.9_000214m:0.146945,(Tcacao|Tc10_g016620:0.239954,(Cpapaya|evm.model.supercontig_19.41:0.134327,((Athaliana|AT2G40770.1|sf-SHPRH:0.017735,Alyrata|483135:0.019648):0.033541[100],(Brapa|Bra016972:0.070184,Thalophila|Thhalv10016132m:0.041736):0.010661[70]):0.191614[100]):0.075587[91]):0.022277[28]):0.01194[15]):0.01136[14],(((Ptrichocarpa|POPTR_0019s08910.1:1.0E-6,(chromdb_plants|CHR953:1.0E-6,chromdb_plants|CHR938:1.0E-6):0.00119[68]):0.14043[100],Rcommunis|29729.m002386:0.12234):0.01373[28],Lusitatissimum|Lus10012867:0.236331):0.042327[87]):0.046583[52]):0.052295[70]):0.057964[35],Acoerulea|Aquca_027_00026.1:0.323179):0.106849[43],((chromdb_plants|CHR2217:0.011644,chromdb_plants|CHR739:0.001657):0.068271[100],((Sitalica|Si028678m:0.078001,(chromdb_plants|CHR159:0.062217,(Sbicolor|Sb02g043040.1:0.004494,chromdb_plants|CHR2602:0.006576):0.019965[99]):0.029223[99]):0.086017[99],(refseq|gi|357121473|ref|XP_003562444.1|:1.0E-6,Bdistachyon|Bradi1g17650.1:1.0E-6):0.096766[100]):0.027502[50]):0.334094[100]):0.411238[100]):0.219649[92]):0.25382[95]):1.06157[100]):1.179488[100],((chromdb_plants|CHR14519:1.482276,((refseq|gi|302802608|ref|XP_002983058.1|:1.0E-6,Smoellendorffii|143427:0.014867):0.515546[100],((((Acoerulea|Aquca_014_00621.1:1.0E-6,chromdb_plants|CHR25750:0.019004):0.189792[100],((Mguttatus|mgv1a000272m:0.227608,(Sdulcamara|m.9577:0.018652,Slycopersicum|Solyc11g005250.1.1:0.041012):0.22099[100]):0.050526[74],(((uniref100_plants|UniRef100_F6I5R7:0.007222,refseq|gi|359495006|ref|XP_002266009.2|:1.0E-6):0.008135[100],(uniref100_plants|UniRef100_A5BGE7:1.0E-6,chromdb_plants|CHR6909:1.0E-6):0.006829[100]):0.128427[100],((Tcacao|Tc10_g015000:0.141757,(Ppersica|ppa015535m:0.204024,(Csativus|Cucsa.308000.1:0.228257,(Pvulgaris|Phvulv091014077m:0.067882,((refseq|gi|356506967|ref|XP_003522244.1|:2.49E-4,Gmax|Glyma04g28970.1:0.01163):0.031887[100],(refseq|gi|356541572|ref|XP_003539248.1|:0.001844,Gmax|Glyma11g21600.1:1.0E-6):0.024165[100]):0.029973[100]):0.243505[100]):0.042332[94]):0.0369[79]):0.01819[38],(((Athaliana|AT3G54460.1|sf-SHPRH:0.080373,(Thalophila|Thhalv10010067m:0.0509,Brapa|Bra014815:0.089055):0.026742[86]):0.342269[100],Cclementina|clementine0.9_000523m:0.111618):0.040371[45],((chromdb_plants|CHR943:1.0E-6,Ptrichocarpa|POPTR_0003s19730.1:9.25E-4):0.175878[100],(Rcommunis|30131.m007203:0.089503,Mesculenta|cassava4.1_000316m:0.128852):0.055314[100]):0.048021[96]):0.017589[17]):0.030401[29]):0.024819[35]):0.073576[82]):0.056604[79],chromdb_plants|CHR20401:0.180365):0.045456[50],(chromdb_plants|CHR2616:0.12361,(Bdistachyon|Bradi2g60850.1:0.12878,Osativa|LOC_Os01g72310.1:0.091055):0.031233[57]):0.21519[100]):0.115703[41]):0.784075[100]):2.220948[100],((Ppatens|Pp1s14_367V6.1:1.0E-6,(chromdb_plants|CHR1533:1.0E-6,refseq|gi|168003780|ref|XP_001754590.1|:0.06398):0.044907[100]):1.032171[100],(chromdb_plants|CHR20122:0.880581,(chromdb_plants|CHR19005:0.578985,((Creinhardtii|Cre19.g756150.t1.2:1.0E-6,chromdb_plants|CHR3413:0.003025):0.26339[100],(Vcarteri|Vocar20007125m:1.0E-6,refseq|gi|302838767|ref|XP_002950941.1|:1.0E-6):0.416087[100]):0.495784[100]):0.192456[81]):0.167984[59]):0.817669[100]):0.198067[22])SF_BRANCH_SHPRH:0.195805[36],(((((chromdb_plants|CHR3501:1.0E-6,chromdb_plants|CHR3524:1.0E-6):0.097123[100],(chromdb_plants|CHR3604:1.0E-6,refseq|gi|308810895|ref|XP_003082756.1|:1.0E-6):0.155618[100]):0.233894[100],((chromdb_plants|CHR20002:1.0E-6,refseq|gi|303278366|ref|XP_003058476.1|:0.077004):0.156883[100],(chromdb_plants|CHR20120:1.0E-6,refseq|gi|255075383|ref|XP_002501366.1|:0.001247):0.240457[100]):0.110635[77]):0.725308[100],(((Smoellendorffii|123971:1.0E-6,refseq|gi|302814039|ref|XP_002988704.1|:0.002443):0.669783[100],(((Sitalica|Si029008m:0.063076,((chromdb_plants|CHR2637:1.0E-6,Sbicolor|Sb02g034440.1:1.0E-6):0.06373[100],(chromdb_plants|CHR104:1.0E-6,Zmays|GRMZM2G021233_T02:1.0E-6):0.053873[100]):0.076791[100]):0.046217[95],((((chromdb_plants|CHR2239:0.001585,chromdb_plants|CHR731:1.0E-6):1.0E-6[85],Osativa|LOC_Os07g32730.1:1.0E-6):0.001923[73],refseq|gi|115472329|ref|NP_001059763.1|:0.007773):0.104458[100],Bdistachyon|Bradi1g26440.1:0.148488):0.039479[41]):0.386316[100],(Acoerulea|Aquca_066_00014.1:0.283774,((((((((uniref100_plants|UniRef100_F6H7I6:1.0E-6,Vvinifera|GSVIVT01012697001:0.002395):0.0037[58],refseq|gi|225444469|ref|XP_002267771.1|:1.0E-6):1.0E-6[12],chromdb_plants|CHR6926:0.030497):0.817478[100],((Slycopersicum|Solyc07g051970.1.1:0.069861,Slycopersicum|Solyc07g051960.1.1:0.021229):0.084645[96],(Stuberosum|PGSC0003DMB000000458|GR_175534..181663:0.220265,Slycopersicum|Solyc07g051980.1.1:0.251359):0.033641[51]):0.284447[100]):0.141224[48],(Slycopersicum|Solyc07g052100.2.1:0.001643,(Stuberosum|PGSC0003DMB000000458|GR_358578..366304:0.027881,Speruvianum|pSolyc07g052100.2.1:0.005608):0.017795[99]):0.257089[100]):0.054476[45],(Slycopersicum|Solyc05g044480.2.1:0.016928,((Stuberosum|PGSC0003DMB000000033|GR_33363..41055:0.019045,Speruvianum|pSolyc05g044480.2.1:0.049167):0.03252[96],(Stuberosum|PGSC0003DMB000000165|GR_338675..346308:0.132632,(((Stuberosum|PGSC0003DMB000000236|GR_431000..442082:0.080725,Stuberosum|PGSC0003DMB000000236|GR_204644..211080:0.12838):0.021182[60],(Stuberosum|PGSC0003DMB000000236|GR_250418..264568:0.3282,(Stuberosum|PGSC0003DMB000000037|GR_1452912..1459085:0.266131,Stuberosum|PGSC0003DMB000000236|GR_330510..353723:0.363536):0.024638[45]):0.037847[32]):0.008712[35],Slycopersicum|Solyc05g044510.1.1:0.191946):0.028305[34]):0.148876[67]):0.074761[78]):0.132391[99]):0.097769[46],Mguttatus|mgv1a001140m:0.285107):0.04704[40],(((refseq|gi|359485610|ref|XP_002269303.2|:1.0E-6,(uniref100_plants|UniRef100_F6HIC3:1.0E-6,chromdb_plants|CHR6903:0.001461):1.0E-6[54]):1.0E-6[76],Vvinifera|GSVIVT01030444001:1.0E-6):0.186307[100],((Csativus|Cucsa.072640.1:0.418156,(Ppersica|ppa001451m:0.189404,((refseq|gi|357471341|ref|XP_003605955.1|:1.0E-6,Mtruncatula|Medtr4g064720.1:1.0E-6):0.166971[100],(((refseq|gi|356547089|ref|XP_003541950.1|:1.0E-6,Gmax|Glyma13g38580.1:1.0E-6):0.019837[100],Gmax|Glyma12g31910.1:0.02688):0.03988[100],Pvulgaris|Phvulv091000294m:0.062552):0.111453[100]):0.117693[100]):0.022883[51]):0.021223[31],(Egrandis|Eucgr.K00791.1:0.278546,((Lusitatissimum|Lus10030044:0.28843,(Ptrichocarpa|POPTR_0014s15270.1:0.150552,(Mesculenta|cassava4.1_002113m:0.108833,Rcommunis|30010.m000663:0.126579):0.072228[97]):0.018732[58]):0.066812[74],(Tcacao|Tc02_g035030:0.142002,(((Crubella|Carubv10008314m:0.030933,(((Athaliana|AT1G05120.1|sf-Rad516:0.030998,Alyrata|470503:0.029482):0.024053[100],((Brapa|Bra015389:0.091659,(Brapa|Bra015392:0.265508,Brapa|Bra030604:0.172175):0.026032[43]):0.05065[71],Thalophila|Thhalv10006803m:0.093175):0.054654[60]):0.007166[30],Athaliana|AT1G02670.1|sf-Rad516:0.56372):0.015901[21]):0.320088[100],Cpapaya|evm.model.supercontig_87.94:0.263223):0.033787[20],(Csinensis|orange1.1g002744m:1.0E-6,Cclementina|clementine0.9_002036m:0.004915):0.246013[100]):0.023766[12]):0.015968[9]):0.021549[7]):0.018072[4]):0.041874[8]):0.053902[12]):0.076778[11]):0.155103[61]):0.255895[99]):0.143962[87],(Creinhardtii|Cre11.g479300.t1.2:0.573955,chromdb_plants|CHR23409:0.293834):0.213154[98]):0.308394[99])SF_BRANCH_Rad5/16.2:0.866375[100],((((((((Sbicolor|Sb02g040960.1:0.04996,Zmays|GRMZM2G148249_T01:0.048001):0.060647[97],Sitalica|Si028933m:0.107434):0.067116[98],(Bdistachyon|Bradi1g19820.1:0.139816,(chromdb_plants|CHR2220:1.0E-6,Osativa|LOC_Os07g44800.1:0.002055):0.130227[100]):0.061954[93]):0.441828[100],((((Egrandis|Eucgr.K01651.1:0.019372,Egrandis|Eucgr.K01656.1:0.106451):0.071793[99],Egrandis|Eucgr.H00628.1:0.42076):0.153129[100],((((((Stuberosum|PGSC0003DMB000000097|GR_1744636..1749824:0.049476,(Slycopersicum|Solyc12g020110.1.1:0.006877,Speruvianum|pSolyc12g020110.1.1:0.056705):0.023702[86]):0.30051[100],Mguttatus|mgv1a001182m:0.32177):0.167961[99],((Lusitatissimum|Lus10027296:0.067917,Lusitatissimum|Lus10039001:1.0E-6):0.475324[100],(((Ptrichocarpa|POPTR_0016s03340.1:0.385598,((chromdb_plants|CHR949:0.020985,(Ptrichocarpa|POPTR_0016s03330.1:0.006425,chromdb_plants|CHR947:0.025047):0.013723[91]):0.267761[100],((chromdb_plants|CHR956:1.0E-6,Ptrichocarpa|POPTR_0016s03350.1:1.0E-6):0.129158[100],Ptrichocarpa|POPTR_0311s00210.1:0.091292):0.201553[100]):0.07688[92]):0.415207[100],(chromdb_plants|CHR931:1.0E-6,Ptrichocarpa|POPTR_0006s03420.1:1.0E-6):0.092128[100]):0.038567[74],Rcommunis|30180.m001031:0.169976):0.017501[44]):0.071789[97]):0.018358[29],((Ppersica|ppa001559m:0.33258,Ppersica|ppa015659m:0.063248):0.113215[100],((((chromdb_plants|CHR6915:1.0E-6,uniref100_plants|UniRef100_F6HQN9:1.0E-6):1.0E-6[95],refseq|gi|225440123|ref|XP_002277489.1|:1.0E-6):0.002605[90],Vvinifera|GSVIVT01025773001:0.097789):0.176415[100],(Tcacao|Tc00_g006930:0.357138,((Pvulgaris|Phvulv091031168m:0.287021,(refseq|gi|356503369|ref|XP_003520482.1|:1.0E-6,Gmax|Glyma03g28040.1:0.021213):0.245359[100]):0.296673[100],(chromdb_plants|CHR1309:1.0E-6,Mtruncatula|Medtr7g106230.1:0.002069):0.336547[100]):0.266856[100]):0.036873[28]):0.02372[14]):0.039854[15]):0.030746[17],(Csinensis|orange1.1g002901m:0.003469,Cclementina|clementine0.9_002327m:0.008645):0.233636[100]):0.028196[20],(Cpapaya|evm.model.supercontig_92.77:0.333342,(Brapa|Bra009089:0.094449,((Crubella|Carubv10000214m:0.055827,(Alyrata|487302:0.031426,Athaliana|AT5G05130.1|sf-Rad516:0.023854):0.020557[100]):0.028975[97],Thalophila|Thhalv10012664m:0.053757):0.014909[58]):0.297006[100]):0.051876[56]):0.045512[33]):0.118028[94],Acoerulea|Aquca_004_00688.1:0.318852):0.140624[99]):0.557721[100],((Ppatens|Pp1s73_179V6.1:1.0E-6,chromdb_plants|CHR1531:1.0E-6):0.472867[100],((refseq|gi|302810562|ref|XP_002986972.1|:0.0117,Smoellendorffii|408:0.011775):0.226315[100],(refseq|gi|302813632|ref|XP_002988501.1|:0.008498,(Smoellendorffii|110695:0.00473,chromdb_plants|CHR1607:1.0E-6):0.016142[83]):0.322756[100]):0.394014[100]):0.08678[60]):0.244882[98],((chromdb_plants|CHR19009:0.489037,((chromdb_plants|CHR6406:1.0E-6,Vcarteri|Vocar20014416m:1.0E-6):0.365716[100],(refseq|gi|159481869|ref|XP_001698997.1|:0.494193,(chromdb_plants|CHR3418:1.0E-6,Creinhardtii|Cre14.g614400.t1.1:1.0E-6):1.0E-6[100]):0.325719[100]):0.410959[100]):0.234678[92],(chromdb_plants|CHR20123:0.418922,(chromdb_plants|CHR20017:1.0E-6,refseq|gi|303279062|ref|XP_003058824.1|:1.0E-6):0.400852[100]):0.538837[100]):0.144749[93]):0.687843[100],(chromdb_plants|CHR14526:1.249445,(((((Sitalica|Si009211m:0.058112,(Sbicolor|Sb06g003030.1:0.038817,((chromdb_plants|CHR112:0.001857,Zmays|GRMZM2G030768_T01:1.0E-6):1.0E-6[95],refseq|gi|293331535|ref|NP_001169906.1|:1.0E-6):0.065831[100]):0.06308[100]):0.071674[100],((Bdistachyon|Bradi5g00770.1:1.0E-6,refseq|gi|357166959|ref|XP_003580935.1|:1.0E-6):0.155134[100],(chromdb_plants|CHR2219:0.003626,(refseq|gi|115457136|ref|NP_001052168.1|:0.004076,Osativa|LOC_Os04g09800.1:1.0E-6):0.003957[96]):0.092959[100]):0.034728[75]):0.271972[100],(chromdb_plants|CHR25733:1.0E-6,Acoerulea|Aquca_034_00396.1:0.020768):0.231034[100]):0.036166[36],(((Csativus|Cucsa.255160.1:0.207727,((Ppersica|ppa000367m:0.20373,(Pvulgaris|Phvulv091021700m:0.104593,((refseq|gi|356577640|ref|XP_003556932.1|:1.0E-6,Gmax|Glyma20g21940.1:0.014795):0.028368[100],Gmax|Glyma10g01080.1:0.487055):0.073242[100]):0.31757[100]):0.056778[55],(((((Cpapaya|evm.model.supercontig_44.89:0.303182,Ptrichocarpa|POPTR_0010s08460.1:0.337588):0.016693[23],(Mesculenta|cassava4.1_000631m:0.080043,Rcommunis|29603.m000529:0.10654):0.010019[25]):0.012238[10],(Lusitatissimum|Lus10041156:0.483811,(chromdb_plants|CHR942:0.001738,Ptrichocarpa|POPTR_0003s08160.1:0.001985):0.158943[100]):0.045978[32]):0.031018[26],((Brapa|Bra033682:0.044672,(Crubella|Carubv10025760m:0.054425,(Athaliana|AT5G43530.1|sf-Rad516:0.011902,Alyrata|917294:0.012913):0.009968[93]):0.019188[65]):0.201176[100],Tcacao|Tc04_g025070:0.1569):0.019626[16]):0.020239[17],Egrandis|Eucgr.H03138.1:0.247018):0.019156[27]):0.022587[15]):0.01639[20],(uniref100_plants|UniRef100_A5AF76:1.0E-6,(Vvinifera|GSVIVT01027728001:0.004135,chromdb_plants|CHR6935:1.0E-6):0.001823[47]):0.182695[100]):0.022122[23],(Mguttatus|mgv1a024873m:0.178119,(Slycopersicum|Solyc03g005460.2.1:0.003271,(Stuberosum|PGSC0003DMB000000214|GR_533370..541357:0.095193,Speruvianum|pSolyc03g005460.2.1:0.003659):0.004377[72]):0.18775[100]):0.024805[50]):0.063241[79]):0.248718[100],((((chromdb_plants|CHR2218:1.0E-6,(uniref100_plants|UniRef100_B7E8H3:1.0E-6,Osativa|LOC_Os02g32570.1:0.001684):1.0E-6[57]):0.063634[100],((Sitalica|Si016196m:0.037182,(Sbicolor|Sb04g021470.1:0.008009,chromdb_plants|CHR103:0.02296):0.023823[98]):0.039391[97],Bdistachyon|Bradi3g44690.1:0.076633):0.020002[53]):0.18502[100],(((Mguttatus|mgv1a000610m:0.162366,(uniref100_plants|UniRef100_Q6JJ38:0.146493,(Stuberosum|PGSC0003DMB000000101|GR_1172959..1182301:0.110369,(Speruvianum|pSolyc11g066790.1.1:0.055657,Slycopersicum|Solyc11g066790.1.1:1.0E-6):0.009357[100]):0.099826[100]):0.033418[87]):0.029373[64],((((Lusitatissimum|Lus10043365:0.259133,(Rcommunis|29991.m000632:0.07114,Mesculenta|cassava4.1_000779m:0.09246):0.019033[92]):0.012229[51],(Ptrichocarpa|POPTR_0004s20080.1:1.0E-6,refseq|gi|224132088|ref|XP_002328182.1|:1.0E-6):0.105053[100]):0.030992[72],((Thalophila|Thhalv10012547m:0.022002,((Brapa|Bra006634:0.074543,Crubella|Carubv10000122m:0.031392):0.003981[50],(Athaliana|AT5G22750.1|sf-Rad516|RAD5A:0.012623,Alyrata|489124:0.017333):0.024756[97]):0.010796[60]):0.203048[100],(Egrandis|Eucgr.J00417.1:0.174096,(Pvulgaris|Phvulv091024141m:0.081553,((chromdb_plants|CHR1226:0.00504,Gmax|Glyma17g05390.1:1.0E-6):0.020246[100],(chromdb_plants|CHR1225:1.0E-6,Gmax|Glyma12g30540.1:0.001674):0.019189[100]):0.019701[87]):0.118239[100]):0.02102[43]):0.013154[8]):0.005991[4],(((Csativus|Cucsa.200080.1:0.174832,Tcacao|Tc09_g029010:0.085738):0.027402[51],(Ppersica|ppa000693m:0.101294,Cclementina|clementine0.9_001272m:0.150514):0.016247[40]):0.00387[11],(Cpapaya|evm.model.supercontig_47.56:0.143659,Vvinifera|GSVIVT01031410001:0.091096):0.018813[53]):0.00892[19]):0.034873[40]):0.041721[46],Acoerulea|Aquca_009_00998.1:0.143174):0.070579[72]):0.249376[100],(Ppatens|Pp1s41_174V6.1:0.400033,(refseq|gi|302803682|ref|XP_002983594.1|:1.0E-6,chromdb_plants|CHR1634:0.010002):0.360451[100]):0.096936[78]):0.076085[76]):0.455657[99]):0.391245[99])SF_BRANCH_Rad5/16.1:0.202634[38],(chromdb_plants|CHR14509:1.9764,((chromdb_plants|CHR20124:0.418039,(chromdb_plants|CHR20012:1.0E-6,refseq|gi|303271765|ref|XP_003055244.1|:1.0E-6):0.385596[100]):1.133876[100],(((Smoellendorffii|426581:0.069042,Smoellendorffii|431801:0.032822):0.333588[100],(refseq|gi|302767836|ref|XP_002967338.1|:0.173388,(refseq|gi|302813585|ref|XP_002988478.1|:0.04154,Smoellendorffii|109740:0.007933):0.182916[100]):0.202416[99]):1.136335[100],(((((Smoellendorffii|429540:0.014063,Smoellendorffii|429595:1.0E-6):0.685221[100],(chromdb_plants|CHR1602:1.0E-6,Smoellendorffii|429547:1.0E-6):0.213133[100]):0.286526[74],(Ppatens|Pp1s132_19V6.1:0.122494,(refseq|gi|167999325|ref|XP_001752368.1|:1.0E-6,Ppatens|Pp1s3_639V6.1:1.0E-6):0.068359[100]):0.314411[100]):0.13706[49],((Bdistachyon|Bradi2g51727.1:0.081348,((Sitalica|Si000073m:0.034898,(chromdb_plants|CHR136:0.059765,Sbicolor|Sb03g036380.1:0.022015):0.024345[99]):0.059554[100],Osativa|LOC_Os01g57110.1:0.104624):0.029208[54]):0.214408[100],((((Vvinifera|GSVIVT01006339001:0.005964,((chromdb_plants|CHR6919:1.0E-6,uniref100_plants|UniRef100_A5AIW5:0.001287):1.0E-6[25],refseq|gi|359494872|ref|XP_002263027.2|:1.0E-6):1.0E-6[73]):0.105352[100],((((((Mesculenta|cassava4.1_000393m:0.09678,chromdb_plants|CHR20904:0.120441):0.063693[100],((Lusitatissimum|Lus10011211:0.007184,Lusitatissimum|Lus10018465:0.013427):0.316933[100],((Ptrichocarpa|POPTR_0004s03790.1:0.001082,chromdb_plants|CHR936:0.009396):0.04275[100],(chromdb_plants|CHR935:1.0E-6,Ptrichocarpa|POPTR_0011s04620.1:0.001263):0.065133[100]):0.076653[100]):0.024784[58]):0.057365[86],(Tcacao|Tc06_g016450:0.221038,(Cpapaya|evm.model.supercontig_27.89:0.155175,(Csinensis|orange1.1g000537m:0.002623,Cclementina|clementine0.9_000370m:0.003567):0.195819[100]):1.0E-6[15]):0.026286[29]):0.014829[13],(Egrandis|Eucgr.D00684.1:0.288045,(((Thalophila|Thhalv10023220m:0.029857,(Brapa|Bra031452:0.041336,Brapa|Bra038573:0.076011):0.063899[100]):0.04893[100],(Crubella|Carubv10019661m:0.065486,(Athaliana|AT1G61140.1|sf-Ris1|EDA16:0.029592,Alyrata|475211:0.020386):0.00555[99]):0.053628[100]):0.069927[100],(((chromdb_plants|CHR30:1.0E-6,Athaliana|AT1G11100.2|sf-Ris1:1.0E-6):1.0E-6[100],refseq|gi|42561912|ref|NP_172577.2|:1.0E-6):0.037425[100],Alyrata|471244:0.035106):0.20043[100]):0.297894[100]):0.05781[33]):0.008651[4],(((((refseq|gi|356546266|ref|XP_003541550.1|:1.0E-6,Gmax|Glyma13g25310.1:0.012845):0.032822[95],Gmax|Glyma07g31180.1:0.040883):0.03466[93],Pvulgaris|Phvulv091018744m:0.094988):0.100808[100],((Pvulgaris|Phvulv091014710m:0.083174,((refseq|gi|356546663|ref|XP_003541743.1|:0.001117,Gmax|Glyma13g31700.1:0.055164):0.023494[100],(((refseq|gi|356557665|ref|XP_003547135.1|:1.0E-6,chromdb_plants|CHR1244:1.0E-6):1.0E-6[43],Gmax|Glyma15g07590.1:0.001302):1.0E-6[76],chromdb_plants|CHR1220:0.027601):0.02437[100]):0.005885[53]):0.040362[100],(refseq|gi|357446441|ref|XP_003593498.1|:1.0E-6,Mtruncatula|Medtr2g014500.1:1.0E-6):0.122294[100]):0.022864[76]):0.125569[100],Ppersica|ppa000816m:0.148019):0.044019[61]):0.016564[10],((Mguttatus|mgv1a001534m:0.294813,((Sdulcamara|m.8943:0.029051,((Slycopersicum|Solyc03g006570.2.1:0.001143,Speruvianum|pSolyc03g006570.2.1:0.024938):0.018288[100],Stuberosum|PGSC0003DMB000000039|GR_392605..404547:0.028807):0.012333[80]):0.059673[88],Ntabacum|SGN-U436372:0.09003):0.135272[100]):0.069274[88],Csativus|Cucsa.046030.1:0.305871):0.056751[42]):0.019914[24]):0.06144[52],(Acoerulea|Aquca_129_00001.1:1.0E-6,chromdb_plants|CHR25735:1.0E-6):0.219863[100]):0.105627[89],(((Acoerulea|Aquca_055_00070.1:0.093739,(chromdb_plants|CHR25742:0.005539,Acoerulea|Aquca_035_00045.1:0.005398):0.104865[100]):0.162397[100],(((uniref100_plants|UniRef100_F6HVZ2:1.0E-6,((chromdb_plants|CHR6931:1.0E-6,refseq|gi|359484139|ref|XP_002267403.2|:1.0E-6):1.0E-6[74],Vvinifera|GSVIVT01034370001:1.0E-6):0.001339[69]):0.104603[100],((((Rcommunis|30131.m007270:0.107465,Mesculenta|cassava4.1_000910m:0.084964):0.049729[96],(chromdb_plants|CHR934:0.11431,(Lusitatissimum|Lus10013452:0.044986,Lusitatissimum|Lus10041008:0.007586):0.261894[100]):0.025985[75]):0.045107[82],(Ppersica|ppa001306m:0.130409,(Cpapaya|evm.model.supercontig_221.20:0.229072,Tcacao|Tc02_g013200:0.123546):0.042269[48]):0.01946[12]):0.012832[16],((Csinensis|orange1.1g001680m:0.003469,Cclementina|clementine0.9_001195m:0.003253):0.161632[100],(Egrandis|Eucgr.J00340.1:0.212272,(((Brapa|Bra012172:0.38818,((Crubella|Carubv10015251m:0.079218,(Alyrata|318431:0.024104,(chromdb_plants|CHR26:1.0E-6,Athaliana|AT3G16600.1|sf-Ris1:1.0E-6):0.123126[100]):0.082989[100]):0.216157[100],Thalophila|Thhalv10021937m:0.154026):0.170309[100]):0.252361[100],((((Brapa|Bra035824:0.082747,Brapa|Bra001771:0.107186):0.023799[80],Thalophila|Thhalv10020061m:0.09235):0.036094[85],(Crubella|Carubv10012850m:0.091049,(Athaliana|AT3G20010.1|sf-Ris1:0.042384,Alyrata|479519:0.022795):0.059172[100]):0.051685[100]):0.041832[81],((Brapa|Bra018847:0.108014,Thalophila|Thhalv10011211m:0.066831):0.02423[97],((Athaliana|AT1G50410.1|sf-Ris1:0.029359,Alyrata|474167:0.019976):0.02427[99],Crubella|Carubv10011822m:0.054571):0.023253[91]):0.067716[100]):0.039829[68]):0.204958[100],(((refseq|gi|356534462|ref|XP_003535773.1|:1.0E-6,Gmax|Glyma10g43430.1:1.0E-6):0.019195[100],(chromdb_plants|CHR1219:0.065816,Gmax|Glyma20g23390.1:1.0E-6):0.010319[100]):0.027917[100],Pvulgaris|Phvulv091005867m:0.075229):0.146373[100]):0.043184[54]):0.030082[37]):0.020461[19]):0.0341[63]):0.047072[76],(Mguttatus|mgv1a001113m:0.258658,(Ntabacum|SGN-U437816:0.130155,(Slycopersicum|Solyc02g050280.2.1:1.0E-6,(Stuberosum|PGSC0003DMB000000066|GR_270392..298513:0.028515,Speruvianum|pSolyc02g050280.2.1:0.00432):0.035946[100]):0.054267[100]):0.187951[100]):0.077987[92]):0.051776[70]):0.13331[99],(((chromdb_plants|CHR2633:0.425525,(refseq|gi|357166128|ref|XP_003580608.1|:1.0E-6,Bdistachyon|Bradi5g22745.1:1.0E-6):0.243753[100]):0.027654[60],((Osativa|LOC_Os04g53720.1:0.006425,uniref100_plants|UniRef100_Q25A47:0.001277):0.153332[100],(Sitalica|Si009343m:0.088596,((Sbicolor|Sb06g029476.1:1.0E-6,chromdb_plants|CHR2629:1.0E-6):0.04207[100],(chromdb_plants|CHR130:1.0E-6,Zmays|GRMZM2G324781_T01:1.0E-6):0.038474[100]):0.07316[100]):0.145617[100]):0.020842[62]):0.132225[100],(((chromdb_plants|CHR2613:0.045336,Zmays|GRMZM2G449355_T02:0.058206):0.04297[100],(Sitalica|Si021059m:0.036677,Sitalica|Si029045m:0.039005):0.014411[89]):0.054569[100],((Bdistachyon|Bradi3g15380.1:0.090516,Bdistachyon|Bradi1g45620.1:0.062778):0.059676[100],(chromdb_plants|CHR2213:1.0E-6,Osativa|LOC_Os08g08220.2:0.002567):0.078194[100]):0.012019[56]):0.099647[100]):0.336312[100]):0.263492[100]):0.12183[67]):0.373999[100]):0.345996[73],(Creinhardtii|Cre01.g046200.t1.2:0.406113,(refseq|gi|302834136|ref|XP_002948631.1|:1.0E-6,Vcarteri|Vocar20009409m:1.0E-6):0.203897[100]):0.749801[100]):0.155099[36]):0.222233[92]):0.18385[81])SF_BRANCH_Ris1:0.166962[31]):0.140233[12]):0.174445[20]):1.681895[100],(((((Creinhardtii|Cre05.g236950.t1.2:0.006957,chromdb_plants|CHR3410:1.0E-6):0.935374[100],refseq|gi|302852236|ref|XP_002957639.1|:1.173156):1.25804[100],((chromdb_plants|CHR19013:0.784717,(((Ppatens|Pp1s86_142V6.1:0.00774,(refseq|gi|168028268|ref|XP_001766650.1|:1.0E-6,chromdb_plants|CHR1517:0.024084):0.046399[77]):0.444722[100],((((refseq|gi|357116480|ref|XP_003560009.1|:1.0E-6,Bdistachyon|Bradi1g22600.1:0.003689):0.187521[100],(chromdb_plants|CHR2233:1.0E-6,Osativa|LOC_Os07g40730.1:0.002293):0.2038[100]):0.424582[100],(Acoerulea|Aquca_026_00129.1:0.337141,((Mguttatus|mgv1a000528m:0.471799,(Slycopersicum|Solyc03g115520.2.1:1.0E-6,(Stuberosum|PGSC0003DMB000000062|GR_1977913..1993207:0.110055,Speruvianum|pSolyc03g115520.2.1:0.012819):0.019301[61]):0.376055[100]):0.202958[100],((((((Rcommunis|30138.m004018:0.14824,Mesculenta|cassava4.1_027723m:0.116229):0.074281[89],(chromdb_plants|CHR919:0.171601,Lusitatissimum|Lus10003469:0.38507):0.011797[35]):0.100316[92],((Pvulgaris|Phvulv091017125m:0.061506,(refseq|gi|356519100|ref|XP_003528212.1|:0.005349,chromdb_plants|CHR1208:0.052925):0.103605[100]):0.274407[100],(Tcacao|Tc03_g011490:0.274887,(Brapa|Bra005954:0.074287,(Thalophila|Thhalv10012481m:0.054372,(Crubella|Carubv10000064m:0.066173,(Alyrata|908729:0.02956,(chromdb_plants|CHR14:1.0E-6,Athaliana|AT5G07810.1|sf-SMARCAL1:1.0E-6):0.049259[100]):0.018031[97]):0.092479[99]):0.042138[40]):0.38513[100]):0.067706[53]):0.060144[36]):0.030076[18],(Ppersica|ppa024990m:0.168735,Egrandis|Eucgr.B00565.1:0.311043):0.040703[46]):0.018077[7],(Csinensis|orange1.1g001912m:0.002318,Cclementina|clementine0.9_000891m:1.0E-6):0.204521[100]):0.066743[40],(chromdb_plants|CHR6916:0.136565,(Vvinifera|GSVIVT01007916001:0.034139,refseq|gi|359491297|ref|XP_002281382.2|:0.025043):0.010146[30]):0.224592[100]):0.07702[62]):0.121924[92]):0.19209[96]):0.319197[99],(refseq|gi|302799561|ref|XP_002981539.1|:0.044883,(Smoellendorffii|80139:0.003857,chromdb_plants|CHR1626:0.037803):0.008486[62]):0.564082[100]):0.229732[98]):0.443831[100],chromdb_plants|CHR20001:1.341357):0.3247[90]):0.795635[99],((((Smoellendorffii|76516:0.026539,refseq|gi|302775146|ref|XP_002970990.1|:0.006942):0.517992[100],((((Slycopersicum|Solyc12g098860.1.1:1.0E-6,Speruvianum|pSolyc12g098860.1.1:0.027341):0.043638[100],Stuberosum|PGSC0003DMB000000114|GR_887280..900416:0.003078):0.153641[100],(((uniref100_plants|UniRef100_A5BHT4:1.0E-6,Vvinifera|GSVIVT01017700001:1.0E-6):0.101141[100],((Acoerulea|Aquca_003_00294.1:0.216094,((refseq|gi|357121797|ref|XP_003562604.1|:1.0E-6,Bdistachyon|Bradi1g20197.1:1.0E-6):0.045604[100],(Osativa|LOC_Os07g44210.1:0.110719,((Zmays|GRMZM2G126774_T04:0.061904,Sbicolor|Sb02g040560.1:0.035982):0.095258[99],Sitalica|Si029084m:0.073139):0.087646[99]):0.02393[15]):0.314936[97]):0.045255[14],((Egrandis|Eucgr.H04132.1:0.230254,((Pvulgaris|Phvulv091009810m:0.101448,((Gmax|Glyma13g17850.1:1.0E-6,refseq|gi|356545812|ref|XP_003541328.1|:1.0E-6):0.04527[100],(refseq|gi|356564685|ref|XP_003550580.1|:0.01682,Gmax|Glyma17g04660.1:0.025582):0.046653[99]):0.019051[76]):0.079412[98],(refseq|gi|357479211|ref|XP_003609891.1|:0.002955,Mtruncatula|Medtr8g133800.1:1.0E-6):0.169125[100]):0.065288[96]):0.023015[11],(Ppersica|ppa002731m:0.122468,((((Ptrichocarpa|POPTR_0010s00580.1:1.0E-6,refseq|gi|224110292|ref|XP_002315473.1|:0.015439):1.0E-6[87],chromdb_plants|CHR921:1.0E-6):0.106187[100],(Mesculenta|cassava4.1_004377m:0.055388,Rcommunis|29889.m003413:0.079379):0.022472[75]):0.023477[64],(((Csativus|Cucsa.252150.1:0.210192,(Cclementina|clementine0.9_004326m:2.32E-4,Csinensis|orange1.1g005980m:0.010375):0.131745[100]):0.034912[19],((((Athaliana|AT1G48310.1|sf-SMARCAL1|CHR18:0.02866,Crubella|Carubv10011429m:0.083329):0.013799[88],Alyrata|891646:0.026752):0.047009[93],(Thalophila|Thhalv10011287m:0.049206,Brapa|Bra032247:0.209009):0.008928[26]):0.200947[96],Tcacao|Tc05_g019520:0.240185):0.022134[5]):0.010652[1],(Lusitatissimum|Lus10006642:1.0E-6,Lusitatissimum|Lus10039409:0.134005):0.233778[100]):0.012186[1]):0.019944[1]):0.013122[2]):0.024669[4]):0.014455[3]):0.055754[25],Mguttatus|mgv1a003532m:0.229833):0.080262[41]):0.352473[92],(chromdb_plants|CHR1524:0.012466,Ppatens|Pp1s197_19V6.1:1.0E-6):0.320433[100]):0.137329[52]):0.372734[87],((chromdb_plants|CHR23422:1.021397,((Creinhardtii|Cre03.g199350.t1.2:1.0E-6,chromdb_plants|CHR3423:1.0E-6):0.598113[100],(Vcarteri|Vocar20002316m:0.002741,chromdb_plants|CHR6412:1.0E-6):0.434707[100]):0.734499[99]):0.366483[53],((chromdb_plants|CHR20111:0.328275,refseq|gi|303288742|ref|XP_003063659.1|:0.228705):0.235847[100],(chromdb_plants|CHR3518:0.17789,(chromdb_plants|CHR3624:1.0E-6,refseq|gi|308811198|ref|XP_003082907.1|:1.0E-6):0.248503[100]):0.541932[100]):0.524093[100]):0.188479[30]):0.232717[26],(chromdb_plants|CHR23401:1.895768,chromdb_plants|CHR14525:1.358042):0.328728[9]):0.425366[45]):0.795183[75])SF_BRANCH_SMARCAL1:1.462907[100],((Vcarteri|Vocar20010897m:0.227662,((chromdb_plants|CHR3420:1.0E-6,refseq|gi|159487869|ref|XP_001701945.1|:1.0E-6):0.025236[100],Creinhardtii|Cre02.g087600.t1.2:0.019822):0.17817[100]):0.585871[100],((chromdb_plants|CHR23411:0.631329,(((Bdistachyon|Bradi5g18520.1:0.098331,((chromdb_plants|CHR714:1.0E-6,uniref100_plants|UniRef100_Q01KF9:1.0E-6):0.051207[100],(Sitalica|Si009295m:0.041793,((Zmays|GRMZM2G117060_T01:1.0E-6,chromdb_plants|CHR154:1.0E-6):0.112118[100],Sbicolor|Sb06g025530.1:0.023858):0.046123[100]):0.041929[93]):0.020384[50]):0.208837[100],(Acoerulea|Aquca_002_01387.1:0.137082,((Mguttatus|mgv1a001757m:0.179369,((Stuberosum|PGSC0003DMB000000183|GR_456474..487408:0.021176,Speruvianum|pSolyc02g014770.2.1:0.030072):0.018208[96],Slycopersicum|Solyc02g014770.2.1:1.0E-6):0.151494[100]):0.06903[97],(((Ptrichocarpa|POPTR_0010s10930.1:0.088294,((Rcommunis|29780.m001359:0.091795,Mesculenta|cassava4.1_002042m:0.055402):0.033717[83],(Cclementina|clementine0.9_003236m:0.087391,(Lusitatissimum|Lus10013792:0.030415,Lusitatissimum|Lus10039140:1.0E-6):0.147292[100]):0.017374[62]):0.015379[50]):0.018913[53],((uniref100_plants|UniRef100_E5F712:0.019522,((((Athaliana|AT2G02090.1|sf-Etl1|ETL1:0.021467,Alyrata|484134:1.0E-6):0.009206[86],Crubella|Carubv10016723m:0.013936):0.009985[66],(uniref100_plants|UniRef100_C7SI23:1.0E-6,Thalophila|Thhalv10003689m:1.0E-6):0.00698[100]):0.002275[20],Brapa|Bra017422:0.021789):0.004908[29]):0.173354[100],((Csativus|Cucsa.277230.1:0.187762,((((Gmax|Glyma07g19460.1:1.0E-6,refseq|gi|356521080|ref|XP_003529186.1|:1.0E-6):1.0E-6[89],chromdb_plants|CHR1204:1.0E-6):0.025608[100],Gmax|Glyma20g00830.1:0.007821):0.014267[94],Pvulgaris|Phvulv091022814m:0.046214):0.094777[100]):0.020714[30],((Vvinifera|GSVIVT01010282001:0.002307,chromdb_plants|CHR6921:1.0E-6):0.096108[100],Ppersica|ppa001977m:0.114941):0.004545[13]):0.024055[33]):0.008206[12]):0.011143[19],Egrandis|Eucgr.B02625.1:0.216716):0.028363[52]):0.062427[87]):0.059257[71]):0.327421[100],((Ppatens|Pp1s256_75V6.1:0.189909,(chromdb_plants|CHR1507:0.029789,(chromdb_plants|CHR1508:0.004562,Ppatens|Pp1s279_74V6.1:1.0E-6):0.027262[100]):0.196118[100]):0.157805[100],(refseq|gi|302804676|ref|XP_002984090.1|:1.0E-6,Smoellendorffii|139206:0.002648):0.571854[100]):0.073603[60]):0.426892[100]):0.205848[68],((chromdb_plants|CHR3615:0.092917,(chromdb_plants|CHR3509:0.002132,refseq|gi|145346994|ref|XP_001417965.1|:1.0E-6):0.127636[100]):0.45164[100],((chromdb_plants|CHR20006:1.0E-6,refseq|gi|303279448|ref|XP_003059017.1|:1.0E-6):0.289637[100],chromdb_plants|CHR20117:0.292039):0.287803[100]):0.586348[100]):0.130703[55])SF_BRANCH_Etl1:0.634049[100]):0.289353[34],(SF_BRANCH_UNKNOWN_chromdb_plants|CHR20125:1.132055,((((chromdb_plants|CHR3409:0.014328,Creinhardtii|Cre09.g390000.t1.1:0.002689):0.402534[100],(chromdb_plants|CHR19006:1.0E-6,uniref100_plants|UniRef100_E1ZHN9:0.004479):0.338903[100]):0.146583[87],((refseq|gi|145353082|ref|XP_001420858.1|:1.0E-6,chromdb_plants|CHR3503:1.0E-6):0.178985[100],(refseq|gi|303271827|ref|XP_003055275.1|:0.143956,chromdb_plants|CHR20114:0.117137):0.147177[100]):0.441568[100])SF_BRANCH_UNKNOWN:0.575795[100],((chromdb_plants|CHR14524:0.521861,(chromdb_plants|CHR8714:0.545125,((((refseq|gi|302802510|ref|XP_002983009.1|:0.002607,Smoellendorffii|84809:1.0E-6):0.140798[100],((Ppatens|Pp1s136_72V6.1:0.027226,Ppatens|Pp1s123_125V6.1:0.004615):0.113004[100],Smoellendorffii|440203:0.079985):0.027464[40]):0.014203[48],((((Speruvianum|pSolyc06g054560.2.1:1.0E-6,Slycopersicum|Solyc06g054560.2.1:1.0E-6):1.0E-6[95],Stuberosum|PGSC0003DMB000000227|GR_407622..416549:0.007796):0.022549[96],(Stuberosum|PGSC0003DMB000000035|GR_783911..796064:0.002014,(Speruvianum|pSolyc01g067390.2.1:1.0E-6,Slycopersicum|Solyc01g067390.2.1:1.0E-6):0.008584[98]):0.041169[100]):0.017028[86],((Mguttatus|mgv1a000569m:0.033314,Mguttatus|mgv1a000566m:0.036026):0.013441[68],(((Lusitatissimum|Lus10012813:0.190321,Lusitatissimum|Lus10033967:0.001329):0.038499[100],(((Crubella|Carubv10000097m:0.002523,(Athaliana|AT5G18620.2|sf-Iswi|CHR17:0.002559,Alyrata|488746:0.005341):0.00273[82]):0.013657[99],(Thalophila|Thhalv10012527m:0.023363,(Brapa|Bra023689:0.03558,Brapa|Bra002173:0.029817):0.013834[80]):0.005524[32]):0.022921[84],((Athaliana|AT3G06400.3|sf-Iswi|CHR11:1.0E-6,(Alyrata|477943:1.0E-6,((Brapa|Bra040221:0.007797,Thalophila|Thhalv10019967m:1.0E-6):0.002592[37],Crubella|Carubv10016122m:1.0E-6):0.002591[52]):0.002591[49]):0.010886[77],Brapa|Bra020751:0.018075):0.01007[50]):0.034121[83]):0.012406[45],((((Egrandis|Eucgr.H03855.1:0.028435,Tcacao|Tc04_g027630:0.01041):0.005802[22],(Rcommunis|29726.m004000:0.007813,((((Sitalica|Si000122m:0.005299,((Zmays|GRMZM2G010085_T01:1.0E-6,chromdb_plants|CHR110:1.0E-6):0.005264[95],((Zmays|AC235535.1_FGT001:1.0E-6,chromdb_plants|CHR126:1.0E-6):0.00261[94],Sbicolor|Sb03g014780.1:0.007802):0.002545[31]):0.007818[57]):0.005383[42],(Osativa|ChrUn.fgenesh.mRNA.85:0.00539,Osativa|LOC_Os01g27040.1@:0.00539,Bdistachyon|Bradi2g12950.1:0.03979):0.009291[62]):0.022547[76],((Bdistachyon|Bradi2g35740.1:0.005015,Bdistachyon|Bradi4g09970.1:0.161931):0.04321[100],Osativa|LOC_Os05g05780.1:0.010478):0.012754[47]):0.043772[80],(Csinensis|orange1.1g042305m:0.002649,Cclementina|clementine0.9_001071m:1.0E-6):1.0E-6[86]):0.002589[10]):0.002562[1]):0.002584[0],(Mesculenta|cassava4.1_000703m:0.015752,((Acoerulea|Aquca_003_00848.1:0.058616,Acoerulea|Aquca_017_00274.1:0.048157):0.026506[97],(((Vvinifera|GSVIVT01017791001:0.002589,chromdb_plants|CHR6908:1.0E-6):0.021011[100],(Mesculenta|cassava4.1_000702m:0.02056,(Csativus|Cucsa.172100.1:0.027639,Ppersica|ppa000594m:0.020484):0.005867[30]):0.002937[2]):0.005287[6],((Ptrichocarpa|POPTR_0010s02180.1:0.020848,((refseq|gi|224100361|ref|XP_002311847.1|:1.0E-6,chromdb_plants|CHR915:1.0E-6):1.0E-6[87],Ptrichocarpa|POPTR_0008s21030.1:0.00517):0.018446[99]):0.007795[39],Cpapaya|evm.model.supercontig_16.129:0.010611):1.0E-6[4]):0.007679[0]):1.0E-6[0]):0.010112[1]):0.003416[0],(((Pvulgaris|Phvulv091009574m:0.01794,(Gmax|Glyma07g38050.1:1.0E-6,Gmax|Glyma17g02640.1:0.005198):0.005703[84]):0.012853[88],((chromdb_plants|CHR1207:1.0E-6,(Gmax|Glyma13g28720.1:0.005207,Gmax|Glyma15g10370.1:1.0E-6):1.0E-6[51]):0.011803[94],Pvulgaris|Phvulv091022011m:0.025238):0.007139[36]):0.008656[7],Mtruncatula|Medtr2g025110.1:0.022687):0.008112[9]):0.005868[9]):0.013509[20]):0.0058[17]):0.078958[100]):0.123502[100],(((chromdb_plants|CHR3506:0.063648,chromdb_plants|CHR3607:0.016586):0.143189[100],(chromdb_plants|CHR20108:0.095854,chromdb_plants|CHR20004:0.091518):0.088406[99]):0.216928[100],((chromdb_plants|CHR23416:0.130996,(uniref100_plants|UniRef100_E1Z7Y7:0.012929,chromdb_plants|CHR19012:1.0E-6):0.137613[100]):0.030495[70],(Vcarteri|Vocar20000958m:0.01231,Creinhardtii|Cre12.g508150.t1.1:0.04382):0.200646[100]):0.118315[100]):0.049367[41]):0.173831[92]):0.150398[81])SF_BRANCH_Iswi:0.346572[99],((((chromdb_plants|CHR14512:0.845907,((((uniref100_plants|UniRef100_D5AD70:0.403171,(((Sitalica|Si028960m:0.050556,((Zmays|GRMZM2G177165_T01:0.002422,refseq|gi|162464313|ref|NP_001105087.1|:0.002363):0.069889[100],Sbicolor|Sb02g001960.1:0.049248):0.051581[100]):0.030316[95],(((Bdistachyon|Bradi1g10360.1:0.100017,chromdb_plants|CHR1009:0.179865):0.06118[85],((chromdb_plants|CHR2210:0.002397,Osativa|LOC_Os09g27060.1:1.0E-6):0.022078[100],Osativa|LOC_Os03g51230.2:0.019969):0.070804[100]):0.032141[46],(Sitalica|Si034255m:0.030528,(Sbicolor|Sb01g009790.1:0.028073,(Zmays|GRMZM2G071025_T01:0.019868,refseq|gi|226497978|ref|NP_001141839.1|:1.0E-6):0.032082[100]):0.040143[100]):0.063075[100]):0.015575[49]):0.192077[100],((((chromdb_plants|CHR6930:1.0E-6,Vvinifera|GSVIVT01018979001:1.0E-6):1.0E-6[100],uniref100_plants|UniRef100_A5BL31:1.0E-6):0.108501[100],(((Csinensis|orange1.1g004355m:0.005697,Cclementina|clementine0.9_003130m:0.003757):0.116927[100],((Ppersica|ppa001803m:0.154128,Egrandis|Eucgr.I02455.1:0.152985):0.019886[50],((Cpapaya|evm.model.supercontig_55.93:0.125384,((((Speruvianum|pSolyc02g062780.2.1:0.008979,Stuberosum|PGSC0003DMB000000085|GR_1348556..1356551:0.03512):0.087017[100],Slycopersicum|Solyc02g062780.2.1:0.010403):0.10438[100],(Slycopersicum|Solyc02g085390.2.1:0.006145,(Stuberosum|PGSC0003DMB000000020|GR_48404..56101:0.026467,Speruvianum|pSolyc02g085390.2.1:2.4E-5):0.068018[100]):0.111381[100]):0.059012[99],Mguttatus|mgv1a001993m:0.154939):0.026588[77]):0.037665[56],(Tcacao|Tc01_g003340:0.165175,((((Lusitatissimum|Lus10024019:0.011457,Lusitatissimum|Lus10041735:0.024493):0.187082[100],Rcommunis|29634.m002161:0.055766):0.020775[59],(Mesculenta|cassava4.1_002365m:0.082198,Mesculenta|cassava4.1_002259m:0.086487):0.02349[53]):0.020405[68],(Ptrichocarpa|POPTR_0007s12710.1:0.058422,((Ptrichocarpa|POPTR_0019s15030.1:0.002347,chromdb_plants|CHR905:1.0E-6):1.0E-6[55],refseq|gi|224145438|ref|XP_002325643.1|:1.0E-6):0.063382[100]):0.053381[100]):0.020936[72]):0.014524[19]):0.020402[4]):0.006799[3]):0.020686[5],((((chromdb_plants|CHR1308:1.0E-6,Mtruncatula|Medtr5g019900.1:1.0E-6):0.14199[100],((Gmax|Glyma01g38150.1:0.013461,Gmax|Glyma11g07220.1:0.029849):0.041406[100],Pvulgaris|Phvulv091008322m:0.10031):0.049938[99]):0.084191[100],((uniref100_plants|UniRef100_B2DC40:1.0E-6,Brapa|Bra012099:0.00236):0.041192[100],((((Alyrata|496925:0.011848,(uniref100_plants|UniRef100_Q7XBI0:0.012226,Athaliana|AT5G66750.1|sf-Lsh|DDM1:0.028909):0.002642[58]):0.038964[100],Crubella|Carubv10025927m:0.058431):0.033947[100],Thalophila|Thhalv10003684m:0.038674):0.01269[66],(Brapa|Bra037150:0.015312,uniref100_plants|UniRef100_B2DCE1:0.003675):0.057557[99]):0.023305[50]):0.203166[100]):0.037735[39],Csativus|Cucsa.201370.1:0.137074):0.016021[22]):0.032125[52]):0.04023[67],Acoerulea|Aquca_007_00192.1:0.156191):0.10333[86]):0.154638[94]):0.17281[95],((refseq|gi|302813768|ref|XP_002988569.1|:0.007176,Smoellendorffii|110395:1.0E-6):0.636543[100],(Ppatens|Pp1s65_183V6.1:1.0E-6,chromdb_plants|CHR1530:0.002371):0.43064[100]):0.109327[63]):0.297494[100],((chromdb_plants|CHR23417:0.314477,chromdb_plants|CHR19004:0.467277):0.23471[99],(((chromdb_plants|CHR3610:1.0E-6,refseq|gi|308813301|ref|XP_003083957.1|:1.0E-6):0.167677[100],(chromdb_plants|CHR3504:1.0E-6,refseq|gi|145355576|ref|XP_001422035.1|:1.0E-6):0.079272[100]):0.209334[100],(chromdb_plants|CHR20106:0.192514,(refseq|gi|303289625|ref|XP_003064100.1|:1.0E-6,chromdb_plants|CHR20003:1.0E-6):0.149041[100]):0.171[100]):0.176535[97]):0.112949[64]):0.168972[53],(Vcarteri|Vocar20012283m:0.272292,(Creinhardtii|Cre16.g647600.t1.1:1.0E-6,(refseq|gi|159480254|ref|XP_001698199.1|:0.053921,chromdb_plants|CHR3417:1.0E-6):0.003353[54]):0.214666[100]):0.56815[100]):0.364073[100])SF_BRANCH_Lsh:0.358972[100],((((((((Athaliana|AT3G12810.1|sf-Swr1|PIE1:0.011032,Alyrata|478644:0.004797):0.008313[95],(Brapa|Bra034727:0.029384,Thalophila|Thhalv10019875m:0.019096):0.011516[64]):0.011182[56],Crubella|Carubv10015742m:0.022404):0.091864[100],(Cpapaya|evm.model.supercontig_34.19:0.088011,((((Ptrichocarpa|POPTR_0003s01670.1:0.030924,Ptrichocarpa|POPTR_0001s21490.1:0.024309):0.041707[100],(Lusitatissimum|Lus10002974:0.110986,(Mesculenta|cassava4.1_000144m:0.048355,Rcommunis|28842.m000937:0.047728):0.008842[52]):0.006221[38]):0.018626[77],((((uniref100_plants|UniRef100_F6HLJ9:1.0E-6,chromdb_plants|CHR6904:1.0E-6):0.058662[100],(((Egrandis|Eucgr.K01834.1:0.072028,(Acoerulea|Aquca_047_00010.1:0.094716,((refseq|gi|357111618|ref|XP_003557609.1|:0.063434,(chromdb_plants|CHR2641:0.006555,(chromdb_plants|CHR135:0.023446,Zmays|GRMZM2G428242_T04:0.016292):0.002108[36]):0.067437[100]):0.007637[40],(chromdb_plants|CHR2216:0.263908,chromdb_plants|CHR709:0.010649):0.022428[82]):0.143685[100]):0.03154[71]):0.021365[22],(Mguttatus|mgv1a000069m:0.092619,(Slycopersicum|Solyc03g063220.1.1:0.00206,(Speruvianum|pSolyc03g063220.1.1:1.0E-6,Stuberosum|PGSC0003DMB000000052|GR_549602..562881:0.009925):0.024217[100]):0.081794[100]):0.040241[94]):0.009181[2],(Csativus|Cucsa.242750.1:0.09811,Ppersica|ppa000063m:0.073431):0.014796[26]):0.015503[6]):0.007607[2],(Csinensis|orange1.1g000138m:0.001199,Cclementina|clementine0.9_000072m:1.0E-6):0.064681[100]):0.003677[1],Tcacao|Tc05_g019950:0.071104):0.004088[2]):0.015401[12],(Pvulgaris|Phvulv091021549m:0.032162,(Gmax|Glyma02g29380.1:0.015687,Gmax|Glyma09g17220.1:0.015106):0.006339[89]):0.064957[100]):0.015216[8]):0.037729[38]):0.13588[100],((refseq|gi|302791647|ref|XP_002977590.1|:0.007484,refseq|gi|302786826|ref|XP_002975184.1|:1.0E-6):0.191449[100],((chromdb_plants|CHR1515:1.0E-6,Ppatens|Pp1s55_124V6.1:0.00758):0.084139[100],(Ppatens|Pp1s452_20V6.1:0.009821,chromdb_plants|CHR1545:0.003155):0.0261[66]):0.127055[100]):0.083472[87]):0.165688[100],(((chromdb_plants|CHR20008:0.124834,chromdb_plants|CHR20109:0.127255):0.201638[100],(chromdb_plants|CHR3505:0.275444,(refseq|gi|308800202|ref|XP_003074882.1|:0.001101,chromdb_plants|CHR3601:0.009048):0.308284[100]):0.580132[100]):0.135144[80],(((chromdb_plants|CHR3402:0.024685,Creinhardtii|Cre14.g618850.t1.2:1.0E-6):0.349685[100],chromdb_plants|CHR6402:0.147839):0.207821[100],chromdb_plants|CHR23406:0.245987):0.089019[88]):0.109769[79]):0.273463[97],chromdb_plants|CHR14533:0.810809)SF_BRANCH_Swr1:0.696226[100],((refseq|gi|302819699|ref|XP_002991519.1|:8.19E-4,Smoellendorffii|444050:0.001408):0.16053[100],((((Sitalica|Si033884m:0.023631,(Sbicolor|Sb01g035270.1:0.009177,(chromdb_plants|CHR132:1.0E-6,Zmays|GRMZM2G469162_T01:1.0E-6):0.029324[100]):0.017055[95]):0.022151[92],(((chromdb_plants|CHR732:1.0E-6,Osativa|LOC_Os03g22900.1:1.0E-6):0.002124[89],chromdb_plants|CHR2240:0.001031):0.050412[100],(refseq|gi|357112051|ref|XP_003557823.1|:1.0E-6,Bdistachyon|Bradi1g62320.1:1.0E-6):0.062899[100]):0.016964[56]):0.21617[100],((chromdb_plants|CHR25720:1.0E-6,Acoerulea|Aquca_108_00017.1:1.0E-6):0.09579[100],(((((chromdb_plants|CHR13029:1.0E-6,Cpapaya|evm.model.supercontig_182.16:1.0E-6):0.055194[100],Tcacao|Tc00_g091190:0.068715):0.008118[37],((Egrandis|Eucgr.A02310.1:0.11761,(((Csinensis|orange1.1g000642m:1.0E-6,Cclementina|clementine0.9_000279m:0.001047):0.082491[100],((((Alyrata|907192:0.008726,(chromdb_plants|CHR21:1.0E-6,Athaliana|AT3G57300.2|sf-Ino80|INO80:0.004168):0.005082[100]):0.0131[99],Crubella|Carubv10010849m:0.018589):0.021447[98],(Brapa|Bra014632:0.046925,Thalophila|Thhalv10005740m:0.019227):0.014374[62]):0.098231[100],(Lusitatissimum|Lus10031050:0.005601,Lusitatissimum|Lus10035436:0.009393):0.120477[100]):0.020621[31]):0.009823[15],(((Ptrichocarpa|POPTR_0006s04570.1:1.0E-6,chromdb_plants|CHR930:1.0E-6):0.058855[100],(refseq|gi|224139776|ref|XP_002323271.1|:1.0E-6,Ptrichocarpa|POPTR_0016s04280.1:1.0E-6):0.030086[100]):0.04691[99],(Rcommunis|29344.m000107:0.10597,Mesculenta|cassava4.1_000196m:0.041558):0.020934[96]):0.009886[33]):0.010269[20]):0.008432[15],(Ppersica|ppa000175m:0.067502,((Gmax|Glyma10g15990.1:0.065077,((Mtruncatula|Medtr7g108170.1:1.0E-6,refseq|gi|357509631|ref|XP_003625104.1|:1.0E-6):0.064087[100],(Pvulgaris|Phvulv091031408m:0.047585,((refseq|gi|356503427|ref|XP_003520510.1|:1.0E-6,Gmax|Glyma03g28960.1:1.0E-6):0.008568[100],(Gmax|Glyma19g31720.1:1.0E-6,refseq|gi|356572004|ref|XP_003554160.1|:1.0E-6):0.007349[100]):0.008135[99]):0.020781[92]):0.017222[71]):0.0849[99],Csativus|Cucsa.017850.1:0.103507):0.014935[57]):0.021905[66]):0.008918[11]):0.017293[45],((chromdb_plants|CHR6907:1.0E-6,refseq|gi|225441914|ref|XP_002278785.1|:1.0E-6):1.0E-6[91],Vvinifera|GSVIVT01033231001:1.0E-6):0.061632[100]):0.01438[45],(Mguttatus|mgv1a000174m:0.094456,(Sdulcamara|m.5822:0.007797,((Slycopersicum|Solyc04g016370.2.1:0.002111,Speruvianum|pSolyc04g016370.2.1:0.002118):0.002111[99],Stuberosum|PGSC0003DMB000000249|GR_132543..148930:0.002109):0.008192[100]):0.104791[99]):0.037422[91]):0.04545[78]):0.05427[82]):0.18652[83],(Ppatens|Pp1s304_7V6.1:0.029335,(chromdb_plants|CHR1523:0.009697,(Ppatens|Pp1s45_2V6.1:1.0E-6,refseq|gi|168016565|ref|XP_001760819.1|:0.001248):1.0E-6[63]):0.040675[98]):0.178278[98]):0.053149[26])SF_BRANCH_Ino80:0.939318[100]):0.45241[100]):0.158292[40],(((((Mguttatus|mgv1a000451m:0.134873,((((Bdistachyon|Bradi2g36380.1:0.022479,chromdb_plants|CHR1010:0.05828):0.048887[100],((Sitalica|Si021030m:0.017207,((chromdb_plants|CHR143:1.0E-6,Zmays|GRMZM2G102625_T01:1.0E-6):0.026773[100],(Sbicolor|Sb09g003430.1:0.003107,(Zmays|GRMZM2G097289_T02:1.0E-6,chromdb_plants|CHR122:1.0E-6):0.008281[100]):0.012844[83]):0.013772[77]):0.039363[100],(Osativa|LOC_Os05g05230.1:1.0E-6,chromdb_plants|CHR2226:0.002549):0.03803[100]):0.016118[86]):0.249477[100],((chromdb_plants|CHR25707:1.0E-6,Acoerulea|Aquca_054_00104.1:1.0E-6):0.118801[100],(chromdb_plants|CHR25706:1.0E-6,Acoerulea|Aquca_066_00012.1:1.0E-6):0.069794[100]):0.071019[100]):0.024248[24],((Egrandis|Eucgr.B01100.1:0.089279,((Ppersica|ppa000598m:0.085474,(Gmax|Glyma11g00640.1:0.05148,(Pvulgaris|Phvulv091024879m:0.018508,((Mtruncatula|Medtr5g005990.1:0.048009,(refseq|gi|357444343|ref|XP_003592449.1|:1.0E-6,Mtruncatula|Medtr1g133020.1:1.0E-6):0.057252[100]):0.016519[32],((Gmax|Glyma10g39630.1:1.0E-6,(refseq|gi|356534230|ref|XP_003535660.1|:1.0E-6,chromdb_plants|CHR1221:1.0E-6):1.0E-6[47]):0.002071[70],(refseq|gi|356574396|ref|XP_003555334.1|:1.0E-6,Gmax|Glyma20g28120.1:0.032014):0.004167[93]):0.001153[78]):0.007408[21]):0.020922[40]):0.046298[99]):0.033274[58],(((Cclementina|clementine0.9_002550m:0.054811,Csinensis|orange1.1g001197m:1.0E-6):0.102055[100],(((Rcommunis|29844.m003356:0.072588,((Lusitatissimum|Lus10010522:0.011653,Lusitatissimum|Lus10034064:0.014022):0.181226[100],((Mesculenta|cassava4.1_000632m:0.017954,Mesculenta|cassava4.1_001738m:0.035878):0.012339[41],(Ptrichocarpa|POPTR_0010s10160.1:0.043162,Ptrichocarpa|POPTR_0008s14930.1:0.024088):0.073238[100]):0.008856[58]):0.014968[55]):0.037064[97],Tcacao|Tc04_g023290:0.0812):0.01547[30],(((Thalophila|Thhalv10015665m:0.071891,(Alyrata|488814:0.006644,(Athaliana|AT5G19310.1|sf-Snf2|CHR23:0.030496,Crubella|Carubv10000115m:0.025852):0.00214[72]):0.037738[100]):0.086397[100],(Alyrata|871950:1.0E-6,((Crubella|Carubv10015610m:0.007251,(Brapa|Bra040237:0.025082,Thalophila|Thhalv10019947m:0.006553):0.006793[44]):0.005496[42],Athaliana|AT3G06010.1|sf-Snf2|CHR12:0.002538):0.002544[38]):0.018006[91]):0.102742[100],(Vvinifera|GSVIVT01017921001:1.0E-6,chromdb_plants|CHR6933:1.0E-6):0.068051[100]):0.014584[38]):0.013723[23]):0.013685[25],Csativus|Cucsa.185630.1:0.106606):0.016181[27]):1.0E-6[3]):0.031334[53],(Sdulcamara|m.9488:0.005033,(Slycopersicum|Solyc01g079690.2.1:0.002561,(Stuberosum|PGSC0003DMB000000104|GR_1217820..1232823:0.002706,Speruvianum|pSolyc01g079690.2.1:0.007533):0.071058[100]):1.0E-6[52]):0.094775[100]):0.01275[38]):0.037132[40]):0.122617[95],(Ppatens|Pp1s54_314V6.1:0.134744,(refseq|gi|302791571|ref|XP_002977552.1|:0.006447,Smoellendorffii|102849:1.0E-6):0.188644[100]):0.054031[90]):0.209367[100],((chromdb_plants|CHR23420:0.442779,(Vcarteri|Vocar20011241m:0.162277,refseq|gi|302834898|ref|XP_002949011.1|:0.006317):1.015261[100]):0.32524[99],chromdb_plants|CHR20115:0.585552):0.070805[53]):0.259765[100],(((chromdb_plants|CHR23413:0.507665,((uniref100_plants|UniRef100_E1Z4L8:0.071883,chromdb_plants|CHR19007:1.0E-6):0.573102[100],(refseq|gi|302845240|ref|XP_002954159.1|:0.246005,(chromdb_plants|CHR3407:0.26094,Creinhardtii|Cre03.g162700.t1.2:1.0E-6):0.223707[100]):0.405559[100]):0.215503[98]):0.36983[100],((Ppatens|Pp1s360_39V6.1:0.098903,refseq|gi|168062755|ref|XP_001783343.1|:1.0E-6):0.147989[100],((Smoellendorffii|164481:0.030452,(refseq|gi|302755712|ref|XP_002961280.1|:0.002424,chromdb_plants|CHR1608:1.0E-6):1.0E-6[96]):0.131444[100],((chromdb_plants|CHR720:0.027877,((refseq|gi|357118205|ref|XP_003560848.1|:1.0E-6,Bdistachyon|Bradi1g44177.1:1.0E-6):0.058395[100],(chromdb_plants|CHR2609:1.0E-6,chromdb_plants|CHR2635:1.0E-6):0.016078[100]):0.011314[75]):0.073561[99],((Mguttatus|mgv1a000094m:0.075173,(Sdulcamara|m.4490:0.004038,Sdulcamara|m.4491@:0.004038,((Stuberosum|PGSC0003DMB000000168|GR_561767..589922:0.012563,Speruvianum|pSolyc11g062010.1.1:1.0E-6):0.025109[100],Slycopersicum|Solyc11g062010.1.1:1.0E-6):0.008425[98]):0.047649[100]):0.028418[96],((((Acoerulea|Aquca_017_00300.1:0.002147,chromdb_plants|CHR25713:0.015713):0.093878[100],Ppersica|ppa015204m:0.05153):0.013881[17],(Egrandis|Eucgr.E01764.1:0.099364,((Mtruncatula|Medtr8g139730.1:0.018761,refseq|gi|357478579|ref|XP_003609575.1|:1.0E-6):0.057715[100],(((Gmax|Glyma07g38180.1:1.0E-6,chromdb_plants|CHR1216:0.055131):0.041775[99],Gmax|Glyma17g02540.1:0.019738):0.028846[86],Pvulgaris|Phvulv091028449m:0.017265):0.022828[96]):0.024203[81]):0.009054[19]):0.006901[8],((Cclementina|clementine0.9_000011m:0.002436,Csinensis|orange1.1g000017m:1.0E-6):0.033237[97],((Csativus|Cucsa.253630.1:0.057964,((Vvinifera|GSVIVT01017820001:1.0E-6,chromdb_plants|CHR6912:1.0E-6):1.0E-6[91],uniref100_plants|UniRef100_F6HDI4:1.0E-6):0.031914[100]):0.014913[20],(((((Thalophila|Thhalv10016121m:0.005936,Brapa|Bra000114:0.029354):0.040822[100],((Athaliana|AT2G28290.1|sf-Snf2|SYD:1.0E-6,(chromdb_plants|CHR3:0.0075,(Alyrata|481680:0.027506,chromdb_plants|CHR21207:1.0E-6):0.066291[100]):0.045598[96]):0.014579[99],Crubella|Carubv10022490m:1.0E-6):0.041066[100]):0.055631[99],(Lusitatissimum|Lus10033980:0.050239,Lusitatissimum|Lus10012798:0.011252):0.068182[100]):0.019352[16],(Tcacao|Tc04_g027310:0.08009,(Mesculenta|cassava4.1_000009m:0.024601,Rcommunis|29726.m003977:0.030792):0.014133[79]):0.009601[27]):0.01531[2],(chromdb_plants|CHR925:0.020978,(refseq|gi|224100259|ref|XP_002311805.1|:0.070429,(Ptrichocarpa|POPTR_0008s20050.1:1.0E-6,chromdb_plants|CHR910:1.0E-6):1.0E-6[85]):0.030105[100]):0.020681[84]):0.008233[0]):0.012252[0]):0.009603[2]):0.02964[35]):0.052537[70]):0.139581[100]):0.08815[71]):0.2556[100]):0.247916[100],((((refseq|gi|308806345|ref|XP_003080484.1|:1.0E-6,chromdb_plants|CHR3606:1.0E-6):0.085297[100],chromdb_plants|CHR3508:0.07233):0.21124[100],(chromdb_plants|CHR20116:0.149918,chromdb_plants|CHR20009:0.1468):0.158147[100]):0.275145[100],((((Lusitatissimum|Lus10036371:1.0E-6,Lusitatissimum|Lus10014764:0.007425):0.049015[100],((Csativus|Cucsa.258460.1:0.044679,Ppersica|ppa000033m:0.032251):0.009458[34],((((Egrandis|Eucgr.D02305.1:0.050438,Cpapaya|evm.model.supercontig_11.24:0.033728):0.010966[15],(Speruvianum|pSolyc01g094800.2.1:0.025781,(Stuberosum|PGSC0003DMB000000010|GR_2328953..2340151:0.002057,Slycopersicum|Solyc01g094800.2.1:1.0E-6):1.0E-6[86]):0.075195[100]):0.007481[12],((Cclementina|clementine0.9_000049m:0.041178,Csinensis|orange1.1g000099m@:0.041178,((Mguttatus|mgv1a000036m:0.065921,((Alyrata|483746:0.002001,((refseq|gi|42569958|ref|NP_182126.2|:0.006262,Athaliana|AT2G46020.2|sf-Snf2|BRM:1.0E-6):0.002043[87],Crubella|Carubv10022501m:0.006069):0.002027[35]):0.008112[85],((Brapa|Bra000409:0.012361,Brapa|Bra039296:0.019308):0.004006[42],Thalophila|Thhalv10001280m:0.001867):0.002456[24]):0.044862[99]):0.017835[28],Tcacao|Tc01_g035770:0.026138):0.0031[8]):0.004329[4],(((Acoerulea|Aquca_013_00264.1:0.05795,(((Sitalica|Si028640m:0.007836,Sitalica|Si028641m:0.006416):0.006675[96],(Sbicolor|Sb04g001010.1:0.004248,Zmays|GRMZM2G163849_T02:0.005902):0.01326[96]):0.028817[100],((chromdb_plants|CHR2214:1.0E-6,(Osativa|LOC_Os02g02290.1:1.0E-6,chromdb_plants|CHR707:1.0E-6):0.00202[64]):0.022689[94],(Bdistachyon|Bradi3g01297.1:1.0E-6,refseq|gi|357138444|ref|XP_003570802.1|:1.0E-6):0.026689[100]):0.012272[67]):0.093577[100]):0.025189[43],((uniref100_plants|UniRef100_A5B1Q9:1.0E-6,chromdb_plants|CHR6934:1.0E-6):1.0E-6[77],Vvinifera|GSVIVT01026952001:0.003091):0.022577[100]):0.011253[14],((Rcommunis|30174.m008624:0.017821,(Mesculenta|cassava4.1_000037m:0.01191,Mesculenta|cassava4.1_000036m:0.019104):0.010079[80]):0.004342[42],(((chromdb_plants|CHR902:1.0E-6,Ptrichocarpa|POPTR_0014s08230.1:1.0E-6):1.0E-6[84],refseq|gi|224127712|ref|XP_002320143.1|:1.0E-6):0.025686[100],(chromdb_plants|CHR958:1.0E-6,Ptrichocarpa|POPTR_0002s16230.1:0.002044):0.02744[100]):0.02215[88]):0.00855[25]):5.37E-4[1]):0.004503[1]):0.006307[3],((Mtruncatula|Medtr7g087810.1:1.0E-6,refseq|gi|357507421|ref|XP_003623999.1|:1.0E-6):0.069604[100],((Pvulgaris|Phvulv091026327m:0.00983,(((Gmax|Glyma16g03950.1:1.0E-6,chromdb_plants|CHR1222:0.023782):1.0E-6[25],refseq|gi|356560792|ref|XP_003548671.1|:1.0E-6):0.003919[79],(refseq|gi|356520394|ref|XP_003528847.1|:1.0E-6,Gmax|Glyma07g07550.1:1.0E-6):0.004321[98]):0.011795[83]):0.025815[98],((Pvulgaris|Phvulv091005310m:0.043092,(Gmax|Glyma09g39380.1:0.00547,Gmax|Glyma18g46930.1:0.004663):0.015041[93]):0.059668[97],(refseq|gi|357514549|ref|XP_003627563.1|:1.0E-6,Mtruncatula|Medtr8g031880.1:1.0E-6):0.065966[100]):0.010497[45]):0.018049[49]):0.035715[86]):0.002338[2]):0.027441[22]):0.147302[93],((Ppatens|Pp1s25_252V6.1:0.017874,(Ppatens|Pp1s158_37V6.1:1.0E-6,chromdb_plants|CHR1534:1.0E-6):0.026786[100]):0.105942[100],(chromdb_plants|CHR1612:1.0E-6,(Smoellendorffii|60241:1.0E-6,refseq|gi|302769926|ref|XP_002968382.1|:0.00222):0.002218[59]):0.14434[100]):0.050377[53]):0.190716[92],((chromdb_plants|CHR23414:0.364789,chromdb_plants|CHR19015:0.257047):0.096963[79],(chromdb_plants|CHR3421:0.357284,(refseq|gi|302839751|ref|XP_002951432.1|:0.015076,chromdb_plants|CHR6403:0.011873):0.111836[98]):0.380468[100]):0.240598[100]):0.050952[31]):0.843402[100]):0.265394[100]):0.071738[57],(chromdb_plants|CHR14508:0.870691,chromdb_plants|CHR14520:0.478361):0.123782[64])SF_BRANCH_Snf2:0.587643[100]):0.278035[50],(((chromdb_plants|CHR1525:0.028242,Ppatens|Pp1s293_34V6.1:0.012765):0.477102[100],((((chromdb_plants|CHR1001:0.0128,((uniref100_plants|UniRef100_Q6RYE3:0.00302,uniref100_plants|UniRef100_A6MWB9:0.005715):0.009651[89],uniref100_plants|UniRef100_B7U385:0.013991):0.009557[100]):0.042301[100],((uniref100_plants|UniRef100_C3SAD3:0.073749,refseq|gi|357121056|ref|XP_003562238.1|:0.006564):1.0E-6[36],Bdistachyon|Bradi1g78440.1:1.0E-6):0.090812[100]):0.06429[100],((Sitalica|Si034256m:0.060295,(chromdb_plants|CHR2614:0.02331,(Zmays|GRMZM2G049168_T01:1.0E-6,chromdb_plants|CHR153:0.146667):0.04953[100]):0.043622[91]):0.046692[73],(chromdb_plants|CHR711:1.0E-6,Osativa|LOC_Os03g01200.1:0.013575):0.166225[100]):0.048276[52]):0.264544[100],((chromdb_plants|CHR25701:1.0E-6,Acoerulea|Aquca_037_00074.1:1.0E-6):0.196999[100],((uniref100_plants|UniRef100_A5BAL8:0.011915,(refseq|gi|359489272|ref|XP_002274161.2|:1.0E-6,(Vvinifera|GSVIVT01018218001:1.0E-6,chromdb_plants|CHR6901:1.0E-6):0.002232[62]):1.0E-6[18]):0.136125[100],((Mguttatus|mgv1a024180m:0.295009,(Slycopersicum|Solyc01g090650.1.1:0.003397,(Speruvianum|pSolyc01g090650.1.1:1.0E-6,Stuberosum|PGSC0003DMB000000095|GR_711987..726511:0.155996):0.11442[100]):0.198606[100]):0.056135[90],(((((chromdb_plants|CHR20933:0.004475,Rcommunis|30174.m008795:1.0E-6):0.187168[100],Ppersica|ppa025772m:0.161811):0.016633[32],((Mtruncatula|Medtr7g040740.1:1.0E-6,refseq|gi|357504557|ref|XP_003622567.1|:0.283873):0.19414[100],(chromdb_plants|CHR1246:0.002838,(Gmax|Glyma01g13950.1:0.048779,refseq|gi|356498186|ref|XP_003517934.1|:0.062481):0.08159[98]):0.127353[100]):0.204036[100]):0.019066[19],(((Thalophila|Thhalv10001305m:0.035869,(Crubella|Carubv10022613m:0.053715,(Brapa|Bra004881:0.069334,(((Athaliana|AT2G44980.2|sf-ALC1|ASG3:1.0E-6,refseq|gi|42569923|ref|NP_182025.2|:1.0E-6):1.0E-6[75],chromdb_plants|CHR10:1.0E-6):0.030837[100],Alyrata|483627:0.020013):0.024314[82]):0.009715[43]):0.030938[46]):0.289653[99],((Cclementina|clementine0.9_002567m:1.0E-6,Csinensis|orange1.1g005858m:0.005057):0.236214[100],Tcacao|Tc01_g038600:0.100288):0.009512[21]):0.024637[18],(Lusitatissimum|Lus10028186:0.280545,((Ptrichocarpa|POPTR_0014s05570.1:1.0E-6,chromdb_plants|CHR913:1.0E-6):1.0E-6[97],refseq|gi|224136300|ref|XP_002326827.1|:0.027289):0.173469[100]):0.034367[23]):0.017818[22]):0.016452[14],Csativus|Cucsa.121110.1:0.329282):0.040422[59]):0.012951[33]):0.085049[63]):0.116903[63]):0.391173[75])SF_BRANCH_ALC1:1.420546[100],(((((((Smoellendorffii|155996:0.257415,Smoellendorffii|177985:0.32135):0.084734[78],(Ppatens|Pp1s33_329V6.1:1.0E-6,Ppatens|Pp1s235_76V6.1:0.018714):0.225716[100]):0.045661[38],(((Ppersica|ppa000228m:0.048499,(Cclementina|clementine0.9_032087m:1.0E-6,Csinensis|orange1.1g000482m:1.0E-6):0.0533[100]):0.008743[35],(((((Slycopersicum|Solyc08g029120.1.1:0.020231,Speruvianum|pSolyc08g029120.1.1:0.049922):0.010001[81],Stuberosum|PGSC0003DMB000000045|GR_239164..306124:0.005352):0.117252[100],(Stuberosum|PGSC0003DMB000000158|GR_820252..854493:0.004664,(Slycopersicum|Solyc06g065730.2.1:0.004657,Speruvianum|pSolyc06g065730.2.1:1.0E-6):0.004924[95]):0.045175[100]):0.031686[78],Mguttatus|mgv1a000213m:0.088887):0.022053[85],(((Lusitatissimum|Lus10041019:0.016379,Lusitatissimum|Lus10005339:0.007059):0.10779[100],(((Ptrichocarpa|POPTR_0018s02350.1:1.0E-6,chromdb_plants|CHR909:1.0E-6):0.018466[100],(Ptrichocarpa|POPTR_0006s27810.1:1.0E-6,refseq|gi|224092566|ref|XP_002309665.1|:1.0E-6):0.04034[100]):0.020524[91],(Rcommunis|29848.m004557:0.033327,Mesculenta|cassava4.1_000223m:0.033374):0.009663[41]):0.016457[50]):0.01869[62],((Cpapaya|evm.model.supercontig_127.15:0.093781,(((Pvulgaris|Phvulv091005222m:0.174278,(Gmax|Glyma17g33260.1:0.002375,refseq|gi|356562107|ref|XP_003549315.1|:1.0E-6):0.062814[100]):0.066837[98],((chromdb_plants|CHR1313:1.0E-6,refseq|gi|357466053|ref|XP_003603311.1|:0.067558):0.054145[100],(Pvulgaris|Phvulv091028037m:0.026272,((refseq|gi|356507366|ref|XP_003522438.1|:1.0E-6,Gmax|Glyma04g06630.1:0.042796):0.00784[98],Gmax|Glyma06g06720.1:0.010716):0.013364[82]):0.018583[85]):0.023635[96]):0.017676[56],(Egrandis|Eucgr.G00556.1:0.087028,(Vvinifera|GSVIVT01035901001:1.0E-6,chromdb_plants|CHR6925:0.002283):0.045817[100]):0.010849[19]):0.008714[6]):1.0E-6[1],((Csativus|Cucsa.271650.1:0.099636,((Acoerulea|Aquca_003_00438.1:1.0E-6,chromdb_plants|CHR25714:0.076205):0.148271[100],(((Thalophila|Thhalv10027006m:0.159536,Brapa|Bra011311:0.130769):0.060053[99],(Crubella|Carubv10006293m:0.295126,(Athaliana|AT4G31900.1|sf-Mi-2|PKR2:0.13767,Alyrata|328538:0.073026):0.057912[100]):0.092252[98]):0.068312[98],((Thalophila|Thhalv10000014m:0.010176,Brapa|Bra007814:0.032799):0.014977[87],((Athaliana|AT2G25170.1|sf-Mi-2|PKL:0.017939,(Alyrata|344116:1.0E-6,chromdb_plants|CHR21211:1.0E-6):0.007733[100]):0.006708[65],Crubella|Carubv10025333m:0.02349):0.008561[94]):0.055403[99]):0.108234[98]):0.029071[36]):0.017789[19],Tcacao|Tc09_g001610:0.150332):0.001562[0]):0.008835[5]):0.007008[12]):0.003361[12]):0.073088[69],(Bdistachyon|Bradi1g47367.2:0.091728,(Osativa|LOC_Os06g08480.1:0.050301,(Sitalica|Si005700m:0.043406,(chromdb_plants|CHR113:0.020527,(chromdb_plants|CHR2634:0.038483,Sbicolor|Sb10g005630.1:1.0E-6):0.013552[100]):0.037621[99]):0.044529[100]):0.036586[93]):0.294457[100]):0.098421[93]):0.385016[99],(((chromdb_plants|CHR3405:0.6279,Creinhardtii|Cre08.g377200.t1.2:1.0E-6):0.119237[100],(chromdb_plants|CHR6405:0.005094,Vcarteri|Vocar20012133m:1.0E-6):0.243851[100]):0.486692[99],chromdb_plants|CHR19001:0.881232):0.222391[93]):0.211225[99],((chromdb_plants|CHR23405:1.59885,(Vcarteri|Vocar20004125m:0.613754,Creinhardtii|Cre65.g793250.t1.1:0.19718):1.031294[100]):1.211525[100],(((Ppatens|Pp1s223_99V6.1:0.011545,chromdb_plants|CHR1503:0.047189):0.101658[100],Ppatens|Pp1s47_44V6.1:0.379544):0.173882[95],((refseq|gi|302816879|ref|XP_002990117.1|:0.009967,Smoellendorffii|130534:0.002361):0.328452[100],(((Bdistachyon|Bradi1g26940.1:0.053019,(refseq|gi|115472213|ref|NP_001059705.1|:1.0E-6,Osativa|LOC_Os07g31450.1:1.0E-6):0.052644[100]):0.019062[86],((Zmays|GRMZM2G316191_T01:0.027452,(chromdb_plants|CHR2619:1.0E-6,Sbicolor|Sb02g033850.1:1.0E-6):0.015561[99]):0.014997[45],Sitalica|Si028639m:0.027645):0.020144[63]):0.144682[100],(((Stuberosum|PGSC0003DMB000000527|GR_228299..245706:0.010973,Speruvianum|pSolyc02g068560.2.1:0.028481):0.030362[100],Slycopersicum|Solyc02g068560.2.1:1.0E-6):0.123695[100],(Csativus|Cucsa.048790.1:0.092741,((Mtruncatula|Medtr4g165650.1:0.07891,(Pvulgaris|Phvulv091018120m:0.040363,(Gmax|Glyma05g26180.1:0.006471,(Gmax|Glyma08g09120.1:1.0E-6,chromdb_plants|CHR1213:0.009336):0.005071[98]):0.014375[85]):0.016461[53]):0.060447[92],((((Acoerulea|Aquca_030_00322.1:0.125295,(Mguttatus|mgv1a018258m:1.0E-6,Mguttatus|mgv1a000050m:0.002307):0.183846[100]):0.050555[44],(Cclementina|clementine0.9_031356m:1.0E-6,Csinensis|orange1.1g042857m:1.0E-6):0.059922[100]):0.015658[9],(((Tcacao|Tc02_g000580:0.039296,Cpapaya|evm.model.supercontig_30.142:0.13604):0.008371[30],((Brapa|Bra027574:0.023553,((Athaliana|AT5G44800.1|sf-Mi-2|PKR1:0.005389,(Crubella|Carubv10025733m:0.00671,Alyrata|917093:0.005026):0.009189[80]):0.02443[80],Thalophila|Thhalv10000738m:0.02521):0.012494[52]):0.15459[100],(Vvinifera|GSVIVT01012117001:0.176446,chromdb_plants|CHR6911:0.013882):0.050788[91]):0.020814[12]):0.014762[10],((Mesculenta|cassava4.1_034286m:0.045589,Rcommunis|29840.m000626:0.061647):0.010903[62],((Ptrichocarpa|POPTR_0003s10950.1:0.043809,(Ptrichocarpa|POPTR_0001s00550.1:1.0E-6,chromdb_plants|CHR906:0.002326):0.018778[100]):0.048429[100],(Egrandis|Eucgr.E04303.1:0.135846,(Lusitatissimum|Lus10038363:1.0E-6,Lusitatissimum|Lus10036223:0.009364):0.109878[100]):0.028651[52]):0.012429[10]):0.029927[33]):0.012477[3]):0.012889[4],Ppersica|ppa000031m:0.0639):0.01408[5]):0.026985[8]):0.043046[26]):0.04428[37]):0.177626[99]):0.105876[87]):0.442363[100]):0.245784[97]):0.227976[97],((chromdb_plants|CHR20015:0.464899,chromdb_plants|CHR20126:0.352167):0.951168[100],((Ppatens|Pp1s338_32V6.1:0.08482,(Ppatens|Pp1s245_50V6.1:1.0E-6,refseq|gi|168052769|ref|XP_001778812.1|:0.024719):0.076008[100]):0.46071[100],((Bdistachyon|Bradi2g56867.1:0.002461,refseq|gi|357131412|ref|XP_003567332.1|:1.0E-6):0.087148[100],((Sbicolor|Sb03g041720.1:0.130898,Sitalica|Si004693m:0.102478):0.070806[82],(chromdb_plants|CHR2208:0.005112,Osativa|LOC_Os01g65850.1:0.004907):0.112408[100]):0.050045[74]):0.683728[100]):0.419643[100]):0.411189[100])SF_BRANCH_Mi-2:0.19227[88],(((chromdb_plants|CHR14523:0.745239,(((chromdb_plants|CHR1615:0.151954,(refseq|gi|302791607|ref|XP_002977570.1|:0.009494,Smoellendorffii|102612:1.0E-6):0.004158[100]):0.27305[100],((chromdb_plants|CHR1519:1.0E-6,Ppatens|Pp1s166_101V6.1:1.0E-6):0.207213[100],(chromdb_plants|CHR1536:1.0E-6,Ppatens|Pp1s291_20V6.1:1.0E-6):0.180761[100]):0.132857[99]):0.252107[100],(((chromdb_plants|CHR20112:0.189845,(refseq|gi|303285868|ref|XP_003062224.1|:1.0E-6,chromdb_plants|CHR20007:1.0E-6):0.181798[100]):0.196875[99],((chromdb_plants|CHR3614:0.143382,chromdb_plants|CHR3507:0.072633):0.068923[92],chromdb_plants|CHR8703:0.095627):0.272572[100]):0.494282[100],(chromdb_plants|CHR23418:0.56952,(Vcarteri|Vocar20000689m:0.17941,Creinhardtii|Cre03.g158550.t1.1:0.220724):0.344313[100]):0.1558[93]):0.283522[100]):0.348816[100]):0.1793[79],((chromdb_plants|CHR20110:0.251495,chromdb_plants|CHR20014:0.150625):0.221596[100],((refseq|gi|145341798|ref|XP_001415990.1|:1.0E-6,chromdb_plants|CHR3502:1.0E-6):0.083828[100],chromdb_plants|CHR3609:0.12759):0.393897[100]):0.69676[100]):0.336723[99],((chromdb_plants|CHR23408:0.209841,(((Creinhardtii|Cre03.g179300.t1.2:1.0E-6,refseq|gi|159490586|ref|XP_001703254.1|:1.0E-6):0.004006[100],chromdb_plants|CHR3401:1.0E-6):0.038319[100],Vcarteri|Vocar20007931m:0.069845):0.23517[100]):0.295441[100],(Smoellendorffii|440815:0.158982,(((Ppatens|Pp1s317_10V6.1:1.0E-6,(refseq|gi|168060035|ref|XP_001782004.1|:0.065105,chromdb_plants|CHR1544:0.058477):1.0E-6[28]):0.025125[100],(Ppatens|Pp1s93_123V6.1:1.0E-6,refseq|gi|168029897|ref|XP_001767461.1|:1.0E-6):0.019625[100]):0.08614[100],(((chromdb_plants|CHR1903:0.002923,Acoerulea|Aquca_014_00659.1:1.0E-6):0.058538[100],(((((refseq|gi|357459763|ref|XP_003600162.1|:0.164674,(Mtruncatula|Medtr5g097130.1:0.046242,(Pvulgaris|Phvulv091002538m:0.012379,(Gmax|Glyma02g45000.1:0.004897,Gmax|Glyma14g03780.1:0.002443):0.002412[97]):0.00921[98]):0.021236[86]):0.012489[46],((Rcommunis|27715.m000181:0.079179,(Lusitatissimum|Lus10022423:1.0E-6,Lusitatissimum|Lus10009711:0.002731):0.06777[100]):0.009221[52],(((((Csinensis|orange1.1g000241m:0.020564,Cclementina|clementine0.9_000163m:0.001947):0.02691[100],Tcacao|Tc09_g023630:0.022073):0.003756[46],((Ptrichocarpa|POPTR_0001s26030.1:0.02967,(Ptrichocarpa|POPTR_0009s05250.1:1.0E-6,chromdb_plants|CHR907:1.0E-6):0.013051[100]):0.01186[83],(Egrandis|Eucgr.L03337.1:0.033425,((Crubella|Carubv10012803m:0.009818,(Athaliana|AT2G13370.1|sf-Chd1|CHR5:0.002455,Alyrata|480306:1.0E-6):1.0E-6[84]):0.006121[94],(Brapa|Bra037208:0.009507,Thalophila|Thhalv10022519m:0.005921):0.00826[84]):0.06475[100]):0.016542[39]):0.004702[15]):0.007489[21],Mesculenta|cassava4.1_000114m:0.017048):0.002403[16],Mesculenta|cassava4.1_000117m:0.027086):0.003039[26]):0.006083[22]):0.0106[50],(Csativus|Cucsa.123970.1:0.074153,Vvinifera|GSVIVT01037235001:0.073421):0.002281[34]):0.012232[33],Ppersica|ppa000116m:0.048512):0.014582[48],(chromdb_plants|CHR19301:0.073635,((Sdulcamara|m.4804:1.0E-6,(Stuberosum|PGSC0003DMB000000114|GR_104699..126000:0.050754,(Slycopersicum|Solyc12g099910.1.1:0.002663,Speruvianum|pSolyc12g099910.1.1:0.004708):0.004884[60]):0.007597[69]):0.048508[100],Mguttatus|mgv1a000126m:0.058183):0.027137[83]):0.015871[65]):0.034881[98]):0.031506[96],((chromdb_plants|CHR1005:0.02369,Bdistachyon|Bradi1g18910.1:1.0E-6):0.019762[97],((Sitalica|Si028655m:0.004885,(Zmays|GRMZM2G010342_T01:0.032905,(Sbicolor|Sb02g041910.1:0.002468,((chromdb_plants|CHR146:1.0E-6,Zmays|GRMZM2G141258_T01:1.0E-6):0.007816[93],chromdb_plants|CHR2639:1.0E-6):1.0E-6[46]):0.00381[74]):0.003978[82]):0.020586[94],(Osativa|LOC_Os07g46590.1:1.0E-6,chromdb_plants|CHR705:1.0E-6):0.017239[99]):0.00594[87]):0.093413[100]):0.075003[85]):0.056725[77]):0.269289[100]):0.549645[100])SF_BRANCH_Chd1:0.063879[58]):0.234402[95]):0.169452[50]):0.099068[4]):0.211818[33]):0.389633[53]):0.367102[64]):0.210652[33]);
